# Supplementary material for: Natural variation in floral nectar proteins of two Nicotiana attenuata accessions
Source: BMC Plant Biol. 2013 Jul 13;13:101. doi: 10.1186/1471-2229-13-101 (PMC3728157; doi:10.1186/1471-2229-13-101)
Supplement: Additional file 4 — Identified floral nectar proteins accumulated in Utah after 1D gel electrophoresis. [file 1471-2229-13-101-S4.xlsx]

## Sheet: 1D Utah
Additional file 4. Identified floral nectar proteins accumulated in Utah after 1D gel electrophoresis
Spot number	Mascot searching					MS BLAST searching
	Protein name	Accession	Species	Score	Peptide hits	Protein name	Accession	Species	Score	Peptide hits
1	nectarin1b	Na_454_00074	Nicotiana attenuata	372	5	nectarin1b	Na_454_00074	Nicotiana attenuata	1012	14
	nectarin3	Na_454_00908	Nicotiana attenuata	177	4	nectarin3	Na_454_00908	Nicotiana attenuata	398	8
2	nectarin1b	Na_454_00074	Nicotiana attenuata	373	5	nectarin1b	Na_454_00074	Nicotiana attenuata	937	14
	nectarin3	Na_454_00908	Nicotiana attenuata	194	5	nectarin3	Na_454_00908	Nicotiana attenuata	311	6
3	nectarin1b	Na_454_00074	Nicotiana attenuata	198	4	nectarin1b	Na_454_00074	Nicotiana attenuata	618	9
	nectarin3	Na_454_00908	Nicotiana attenuata	76	1	nectarin3	Na_454_00908	Nicotiana attenuata	476	8
4	germin-like protein	NP_001042589	Oryza sativa	170	2	germin-like protein	Na_454_03882	Nicotiana attenuata	583	12
	nectarin1b	Na_454_00074	Nicotiana attenuata	156	2	nectarin3	Na_454_00908	Nicotiana attenuata	362	7
	endochitinase	Na_454_03840	Nicotiana attenuata	119	2	nectarin1b	Na_454_00074	Nicotiana attenuata	109	2
	triosephosphate isomerase	Na_454_02233	Nicotiana attenuata	81	2	nectarin1a	Na_454_00359	Nicotiana attenuata	62	1
	nectarin3	Na_454_00908	Nicotiana attenuata	77	2
5	nectarin3	Na_454_00908	Nicotiana attenuata	286	7	nectarin3	Na_454_00908	Nicotiana attenuata	608	10
	nectarin1b	Na_454_00074	Nicotiana attenuata	220	3	nectarin1b	Na_454_00074	Nicotiana attenuata	303	5
	phosphatidylinositol 3-kinase	Na_454_05647	Nicotiana attenuata	55	1	germin-like protein	Na_454_03882	Nicotiana attenuata	274	4
						phosphatidylinositol 3-kinase	Na_454_05647	Nicotiana attenuata	64	1
6	nectarin3	Na_454_00908	Nicotiana attenuata	294	7	nectarin3	Na_454_00908	Nicotiana attenuata	753	11
	nectarin1b	Na_454_00074	Nicotiana attenuata	196	3	nectarin1b	Na_454_00074	Nicotiana attenuata	291	5
	phosphatidylinositol 3-kinase	Na_454_05647	Nicotiana attenuata	101	2	pathogenesis-related protein 5	Na_454_04754	Nicotiana attenuata	226	4
	unknown	Na_454_04979	Nicotiana attenuata	89	1	phosphatidylinositol 3-kinase	Na_454_05647	Nicotiana attenuata	157	2
	pathogenesis-related protein 5	Na_454_04754	Nicotiana attenuata	51	1
7	nectarin3	Na_454_00908	Nicotiana attenuata	532	8	nectarin3	Na_454_00908	Nicotiana attenuata	1139	15
	nectarin1b	Na_454_00074	Nicotiana attenuata	206	3	nectarin1b	Na_454_00074	Nicotiana attenuata	224	3
	desiccation-related	Na_454_04168	Nicotiana attenuata	130	3	desiccation-related	Na_454_04168	Nicotiana attenuata	207	3
	phosphatidylinositol 3-kinase	Na_454_05647	Nicotiana attenuata	103	2	phosphatidylinositol 3-kinase	Na_454_05647	Nicotiana attenuata	125	2
	germin-like protein	NP_001042589	Oryza sativa	67	1
8	nectarin3	Na_454_00908	Nicotiana attenuata	318	6	nectarin3	Na_454_00908	Nicotiana attenuata	1051	16
	nectarin1b	Na_454_00074	Nicotiana attenuata	137	2	nectarin1b	Na_454_00074	Nicotiana attenuata	286	4
						phosphatidylinositol 3-kinase	Na_454_05647	Nicotiana attenuata	99	2
9	nectarin3	Na_454_00908	Nicotiana attenuata	208	5	nectarin1b	Na_454_00074	Nicotiana attenuata	393	5
	PI-PLC	Na_454_04961	Nicotiana attenuata	175	3	PI-PLC	Na_454_04961	Nicotiana attenuata	234	4
	nectarin1b	Na_454_00074	Nicotiana attenuata	150	2	germin-like protein	Na_454_03882	Nicotiana attenuata	70	1
	nectarin 1	AAK95664.1	Nicotiana langsdorffii x Nicotiana sanderae	90	1	glutamine synthetase	Na_454_00339	Nicotiana attenuata	76	1
	phosphoglycerate kinase	Na_454_00984	Nicotiana attenuata	86	2	alpha-galactosidase	Na_454_03215	Nicotiana attenuata	61	1
	alpha-galactosidase	Na_454_03215	Nicotiana attenuata	83	2
10	alpha-galactosidase	Na_454_07296	Nicotiana attenuata	147	3	alpha-galactosidase	Na_454_07296	Nicotiana attenuata	249	4
	nectarin1b	Na_454_00074	Nicotiana attenuata	106	2	nectarin3	Na_454_00908	Nicotiana attenuata	144	2
	nectarin3	Na_454_00908	Nicotiana attenuata	77	2	nectarin1b	Na_454_00074	Nicotiana attenuata	110	2
11	nectarin3	Na_454_00908	Nicotiana attenuata	50	2
12	DNA Primase	Na_454_09241	Nicotiana attenuata	116	3	nectarin3	Na_454_00908	Nicotiana attenuata	107	2
	nectarin3	Na_454_00908	Nicotiana attenuata	68	2
	nectarin1b	Na_454_00074	Nicotiana attenuata	57	1
13	L-ascorbate oxidase	Na_454_04812	Nicotiana attenuata	130	3	nectarin3	Na_454_00908	Nicotiana attenuata	151	2
	nectarin3	Na_454_00908	Nicotiana attenuata	115	3	L-ascorbate oxidase	Na_454_04812	Nicotiana attenuata	146	3
	arabinogalactan	Na_454_01728	Nicotiana attenuata	81	1	arabinogalactan	Na_454_01728	Nicotiana attenuata	109	2
	nectarin1b	Na_454_00074	Nicotiana attenuata	68	1
14	arabinogalactan	Na_454_01728	Nicotiana attenuata	71	1
