# Supplementary material for: Natural variation in floral nectar proteins of two Nicotiana attenuata accessions
Source: BMC Plant Biol. 2013 Jul 13;13:101. doi: 10.1186/1471-2229-13-101 (PMC3728157; doi:10.1186/1471-2229-13-101)
Supplement: Additional file 5 — Identified floral nectar proteins accumulated in Highway after 1D gel electrophoresis. [file 1471-2229-13-101-S5.xlsx]

## Sheet: 1D Highway
Additional file 5. Identified floral nectar proteins accumulated in Highway after 1D gel electrophoresis
Spot number	Mascot searching					MS BLAST searching
	Protein name	Accession	Species	Score	Peptide hits	Protein name	Accession	Species	Score	Peptide hits
1	nectarin1b	Na_454_00074	Nicotiana attenuata	234	3	nectarin1b	Na_454_00074	Nicotiana attenuata	718	11
	nectarin5a	Na_454_00669	Nicotiana attenuata	178	3	nectarin5a	Na_454_00669	Nicotiana attenuata	353	5
	nectarin3	Na_454_00908	Nicotiana attenuata	137	2	phospholipid-transporting ATPase	Na_454_28704	Nicotiana attenuata	275	4
	subtilisin-like protease	Na_454_01204	Nicotiana attenuata	111	2	lipid transfer protein	Na_454_10170	Nicotiana attenuata	227	3
	subtilisin-like protease	ABQ58079	Nicotiana tabacum	111	2	germin-like	Na_454_03882	Nicotiana attenuata	78	1
	nectarin 1	AAK95664.1	Nicotiana langsdorffii x Nicotiana sanderae	96	1
2	nectarin1b	Na_454_00074	Nicotiana attenuata	304	3	nectarin1b	Na_454_00074	Nicotiana attenuata	732	10
	nectarin5a	Na_454_00669	Nicotiana attenuata	112	2	nectarin5a	Na_454_00669	Nicotiana attenuata	248	4
	lipid transfer protein	Na_454_04979	Nicotiana attenuata	101	1	nectarin3	Na_454_00908	Nicotiana attenuata	216	4
	nectarin 1	AAK95664.1	Nicotiana langsdorffii x Nicotiana sanderae	100	1	germin-like	Na_454_03882	Nicotiana attenuata	78	1
	RNase	Na_454_01616	Nicotiana attenuata	80	1
	nectarin3	Na_454_00908	Nicotiana attenuata	52	1
3	nectarin5a	Na_454_00669	Nicotiana attenuata	282	4	nectarin1b	Na_454_00074	Nicotiana attenuata	630	9
	triosephosphate isomerase	Na_454_02233	Nicotiana attenuata	237	4	nectarin5a	Na_454_00669	Nicotiana attenuata	402	6
	nectarinV	AAP30840	Nicotiana langsdorffii x Nicotiana sanderae	230	3	nectarin3	Na_454_00908	Nicotiana attenuata	398	6
	nectarin3	Na_454_00908	Nicotiana attenuata	179	4	triosephosphate isomerase	Na_454_02233	Nicotiana attenuata	304	4
	nectarin1b	Na_454_00074	Nicotiana attenuata	177	3	triosephosphate isomerase	Na_454_03141	Nicotiana attenuata	214	3
	nectarin 1	AAK95664.1	Nicotiana langsdorffii x Nicotiana sanderae	103	1	phospholipid-transporting ATPase	Na_454_28704	Nicotiana attenuata	200	2
	endochitinase	Na_454_03840	Nicotiana attenuata	94	2	germin-like protein	Na_454_00674	Nicotiana attenuata	78	1
	kinase	Na_454_00576	Nicotiana attenuata	85	1
	lipid transper protein	Na_454_04979	Nicotiana attenuata	65	1
	ceramidase-like	Na_454_00369	Nicotiana attenuata	61	1
4	triosephosphate isomerase	Na_454_02233	Nicotiana attenuata	169	3	germin-like protein	Na_454_00674	Nicotiana attenuata	571	11
	nectarin1	AAK95664.1	Nicotiana langsdorffii x Nicotiana sanderae	166	2	nectarin1a	Na_454_00359	Nicotiana attenuata	510	8
	nectarin3	Na_454_00908	Nicotiana attenuata	160	3	nectarin3	Na_454_00908	Nicotiana attenuata	410	8
	nectarin5a	Na_454_00669	Nicotiana attenuata	158	3	nectarin5a	Na_454_00669	Nicotiana attenuata	397	6
	nectarin1b	Na_454_00074	Nicotiana attenuata	130	2	triosephosphate isomerase	Na_454_01702	Nicotiana attenuata	311	4
	endochitinase	Na_454_03840	Nicotiana attenuata	124	2	triosephosphate isomerase	Na_454_02233	Nicotiana attenuata	304	3
	translation initiation factor	Na_454_03986	Nicotiana attenuata	99	2	endochitinase	Na_454_02282	Nicotiana attenuata	122	2
	triosephosphate isomerase	Na_454_01702	Nicotiana attenuata	97	2	FAD-linked oxioreductase	Na_454_03007	Nicotiana attenuata	166	3
	endochitinase	Na_454_02282	Nicotiana attenuata	65	1
5	nectarin5a	Na_454_00669	Nicotiana attenuata	203	4	nectarin3	Na_454_00908	Nicotiana attenuata	350	6
	nectarinV	AAP30840	Nicotiana langsdorffii x Nicotiana sanderae	194	3	pathogenesis-related protein 5	Na_454_04754	Nicotiana attenuata	326	4
	nectarin3	Na_454_00908	Nicotiana attenuata	167	3	nectarin5a	Na_454_00669	Nicotiana attenuata	289	4
	nectarin1	AAK95664.1	Nicotiana langsdorffii x Nicotiana sanderae	93	1	nectarin1a	Na_454_00359	Nicotiana attenuata	139	2
	germin-like protein	Na_454_00674	Nicotiana attenuata	81	2	germin-like protein	Na_454_00674	Nicotiana attenuata	138	2
6	nectarin3	Na_454_00908	Nicotiana attenuata	143	3	nectarin3	Na_454_00908	Nicotiana attenuata	568	8
	nectarin5a	Na_454_00669	Nicotiana attenuata	122	2	pathogenesis-related protein 5	Na_454_04754	Nicotiana attenuata	370	5
	phosphatidylinositol 3-kinase	Na_454_05647	Nicotiana attenuata	87	2	nectarin5a	Na_454_00669	Nicotiana attenuata	197	3
	pathogenesis-related protein 5	Na_454_04754	Nicotiana attenuata	58	1	desiccation-related protein	Na_454_04168	Nicotiana attenuata	153	2
7	nectarin3	Na_454_00908	Nicotiana attenuata	368	4	nectarin3	Na_454_00908	Nicotiana attenuata	1238	16
	nectarin5a	Na_454_00669	Nicotiana attenuata	334	5	nectarin5a	Na_454_00669	Nicotiana attenuata	555	8
	lipid transper protein	Na_454_04979	Nicotiana attenuata	100	1	serine carboxypeptidase	Na_454_09626	Nicotiana attenuata	298	6
	nectarin1b	Na_454_00074	Nicotiana attenuata	96	1	nectarin1b	Na_454_00074	Nicotiana attenuata	150	3
	beta-glucosidase	Na_454_00960	Nicotiana attenuata	62	1
8	nectarin3	Na_454_00908	Nicotiana attenuata	372	5	nectarin3	Na_454_00908	Nicotiana attenuata	922	13
	nectarin5a	Na_454_00669	Nicotiana attenuata	212	5	nectarin5a	Na_454_00669	Nicotiana attenuata	479	8
	nectarinV	AAP30840	Nicotiana langsdorffii x Nicotiana sanderae	204	4	PI-PLC	Na_454_04961	Nicotiana attenuata	204	4
	PI-PLC	Na_454_04961	Nicotiana attenuata	114	2	glyceraldehyde-3-phosphate dehydrogenase	Na_454_00581	Nicotiana attenuata	175	3
	nectarin1b	Na_454_00074	Nicotiana attenuata	91	1	nectarin1b	Na_454_00074	Nicotiana attenuata	116	2
	glyceraldehyde-3-phosphate dehydrogenase	Na_454_00581	Nicotiana attenuata	71	1
	annexin	Na_454_00713	Nicotiana attenuata	52	1
9	nectarinV	AAP30840	Nicotiana langsdorffii x Nicotiana sanderae	283	5	nectarin5b	Na_454_00121	Nicotiana attenuata	549	10
	nectarin5a	Na_454_00669	Nicotiana attenuata	275	5	nectarin5a	Na_454_00669	Nicotiana attenuata	521	8
	PI-PLC	Na_454_04961	Nicotiana attenuata	230	5	PI-PLC	Na_454_04961	Nicotiana attenuata	310	5
	nectarin5b	Na_454_00121	Nicotiana attenuata	228	4	alpha-L-fucosidase	Na_454_04954	Nicotiana attenuata	181	3
	nectarin3	Na_454_00908	Nicotiana attenuata	190	3	nectarin1b	Na_454_00074	Nicotiana attenuata	151	3
	nectarin1b	Na_454_00074	Nicotiana attenuata	129	2	glyceraldehyde-3-phosphate dehydrogenase	Na_454_00581	Nicotiana attenuata	132	2
	alpha-galactosidase	Na_454_03215	Nicotiana attenuata	112	2	nectarin3	Na_454_00908	Nicotiana attenuata	73	1
	alpha-L-fucosidase	Na_454_04954	Nicotiana attenuata	105	2
10	nectarin5a	Na_454_00669	Nicotiana attenuata	545	9	nectarin5b	Na_454_00121	Nicotiana attenuata	820	14
	nectarinV	AAP30840	Nicotiana langsdorffii x Nicotiana sanderae	488	7	nectarin5a	Na_454_00669	Nicotiana attenuata	780	11
	nectarin5b	Na_454_00121	Nicotiana attenuata	265	4	alpha-galactosidase	Na_454_07296	Nicotiana attenuata	389	6
	alpha-galactosidase	Na_454_07296	Nicotiana attenuata	199	4	alpha-galactosidase	Na_454_03215	Nicotiana attenuata	270	3
	nectarin1b	Na_454_00074	Nicotiana attenuata	142	2	nectarin1b	Na_454_00074	Nicotiana attenuata	161	3
	nectarin3	Na_454_00908	Nicotiana attenuata	103	2	mannosidase	Na_454_03120	Nicotiana attenuata	89	1
	PI-PLC	Na_454_04961	Nicotiana attenuata	79	2	nectarin3	Na_454_00908	Nicotiana attenuata	71	1
	fasciclin-like arabinogalactan	Na_454_01728	Nicotiana attenuata	65	1
	mannosidase	Na_454_03120	Nicotiana attenuata	61	1
	lipid transper protein	Na_454_04979	Nicotiana attenuata	57	1
	beta-glucosidase	Na_454_00960	Nicotiana attenuata	55	1
11	nectarin5a	Na_454_00669	Nicotiana attenuata	439	6	nectarin5a	Na_454_00669	Nicotiana attenuata	871	15
	nectarinV	AAP30840	Nicotiana langsdorffii x Nicotiana sanderae	462	7	nectarin5b	Na_454_00121	Nicotiana attenuata	855	14
	enolase	Na_454_00306	Nicotiana attenuata	279	5	beta-glucosidase	Na_454_00960	Nicotiana attenuata	650	10
	nectarin5b	Na_454_00121	Nicotiana attenuata	256	4	beta-glucosidase	Na_454_02590	Nicotiana attenuata	434	8
	beta-glucosidase	Na_454_00960	Nicotiana attenuata	218	4	DNA primase	Na_454_09241	Nicotiana attenuata	276	3
	nectarin3	Na_454_00908	Nicotiana attenuata	146	2	fasciclin-like arabinogalactan	Na_454_01728	Nicotiana attenuata	155	3
	DNA primase	Na_454_09241	Nicotiana attenuata	146	3	germin-like protein	Na_454_00674	Nicotiana attenuata	151	3
	ATP synthase subunit beta	Na_454_00174	Nicotiana attenuata	116	2	fasciclin-like arabinogalactan	Na_454_05032	Nicotiana attenuata	143	2
	phospholipase C	Na_454_00647	Nicotiana attenuata	108	2	nectarin1b	Na_454_00074	Nicotiana attenuata	116	2
	fasciclin-like arabinogalactan	Na_454_05032	Nicotiana attenuata	102	2	enolase	Na_454_00306	Nicotiana attenuata	86	1
	nectarin 1	AAK95664.1	Nicotiana langsdorffii x Nicotiana sanderae	102	1	phospholipase C	Na_454_00647	Nicotiana attenuata	80	1
	fasciclin-like arabinogalactan	Na_454_01728	Nicotiana attenuata	82	1
	mannosidase	Na_454_03120	Nicotiana attenuata	71	1
12	nectarin5a	Na_454_00669	Nicotiana attenuata	579	8	nectarin5a	Na_454_00669	Nicotiana attenuata	1148	16
	beta-glucosidase	Na_454_00960	Nicotiana attenuata	74	1	nectarin5b	Na_454_00121	Nicotiana attenuata	1054	16
	nectarin 1	AAK95664.1	Nicotiana langsdorffii x Nicotiana sanderae	64	1	L-ascorbate oxidase	Na_454_04812	Nicotiana attenuata	304	6
	nectarin3	Na_454_00908	Nicotiana attenuata	61	1	beta-glucosidase	Na_454_00960	Nicotiana attenuata	196	3
	xylosidase	Na_454_00142	Nicotiana attenuata	55	1	xylosidase	Na_454_00142	Nicotiana attenuata	113	2
						germin-like protein	Na_454_00674	Nicotiana attenuata	79	1
13	nectarin5a	Na_454_00669	Nicotiana attenuata	485	7	nectarin5a	Na_454_00669	Nicotiana attenuata	1171	18
	nectarinV	AAP30840	Nicotiana langsdorffii x Nicotiana sanderae	451	6	phosphatase	Na_454_05774	Nicotiana attenuata	746	13
	phosphatase	Na_454_05774	Nicotiana attenuata	337	6	arabinogalactan	Na_454_01728	Nicotiana attenuata	165	2
	nectarin5b	Na_454_00121	Nicotiana attenuata	186	3
	nectarin3	Na_454_00908	Nicotiana attenuata	124	2	fasciclin-like arabinogalactan	Na_454_00933	Nicotiana attenuata	130	2
	FAD domain-containing protein	NP_199249	Arabidopsis thaliana	108	2	fasciclin-like arabinogalactan	Na_454_01603	Nicotiana attenuata	91	1
	early nodulin-20	Na_454_08758	Nicotiana attenuata	97	2	HY5-like	Na_454_14152	Nicotiana attenuata	75	1
	nectarin1b	Na_454_00074	Nicotiana attenuata	81	1
	fasciclin-like arabinogalactan	Na_454_00933	Nicotiana attenuata	74	1
	heat shock	Na_454_00052	Nicotiana attenuata	67	2
	FAD-containing dehydrogenase	BAJ91887	Hordeum vulgare subsp. Vulgare	62	1
	fasciclin-like arabinogalactan	Na_454_01728	Nicotiana attenuata	60	1
	trehalase	Na_454_21123	Nicotiana attenuata	55	1
14	nectarin5a	Na_454_00669	Nicotiana attenuata	323	7	nectarin5a	Na_454_00669	Nicotiana attenuata	334	6
	nectarinV	AAP30840	Nicotiana langsdorffii x Nicotiana sanderae	173	3	nectarin5b	Na_454_00121	Nicotiana attenuata	233	4
						nectarin3	Na_454_00908	Nicotiana attenuata	78	1
15	nectarin5a	Na_454_00669	Nicotiana attenuata	223	4	nectarin3	Na_454_00908	Nicotiana attenuata	151	2
	nectarinV	AAP30840	Nicotiana langsdorffii x Nicotiana sanderae	131	2	nectarin5b	Na_454_00121	Nicotiana attenuata	125	2
	nectarin3	Na_454_00908	Nicotiana attenuata	60	1
