# Supplementary material for: Natural variation in floral nectar proteins of two Nicotiana attenuata accessions
Source: BMC Plant Biol. 2013 Jul 13;13:101. doi: 10.1186/1471-2229-13-101 (PMC3728157; doi:10.1186/1471-2229-13-101)
Supplement: Additional file 6 — List of floral nectar proteins identified in Utah after 2D gel electrophoresis. [file 1471-2229-13-101-S6.xlsx]

## Sheet: 2D Utah
Additional file 6. List of floral nectar proteins identified in Utah after 2D gel electrophoresis
Spot number	Mascot searching					MS BLAST searching
	Protein name	Accession	Species	Score	Peptide hits	Protein name	Accession	Species	Score	Peptide hits
1	nectarin1b	Na_454_00074	Nicotiana attenuata	142	2	nectarin1b	Na_454_00074	Nicotiana attenuata	304	4
	nectarin3	Na_454_00908	Nicotiana attenuata	52	1	thaumatin	Na_454_06232	Nicotiana attenuata	233	4
						nectarin3	Na_454_00908	Nicotiana attenuata	78	1
2	translation initiation factor	Na_454_03986	Nicotiana attenuata	167	2	ribonuclease	Na_454_01616	Nicotiana attenuata	310	4
	nectarin1b	Na_454_00074	Nicotiana attenuata	143	2	nectarin1b	Na_454_00074	Nicotiana attenuata	268	3
						translation initiation factor	Na_454_03986	Nicotiana attenuata	143	2
3	nectarin1b	Na_454_00074	Nicotiana attenuata	167	2	ribonuclease	Na_454_01616	Nicotiana attenuata	327	4
	nectarin3	Na_454_00908	Nicotiana attenuata	157	4	nectarin1b	Na_454_00074	Nicotiana attenuata	221	3
						nectarin3	Na_454_00908	Nicotiana attenuata	198	3
4	caleticulin	Na_454_00018	Nicotiana attenuata	324	6	caleticulin	Na_454_00018	Nicotiana attenuata	510	8
	glucosidase	Na_454_00960	Nicotiana attenuata	200	3	glucosidase	Na_454_00960	Nicotiana attenuata	333	5
	nectarin1b	Na_454_00074	Nicotiana attenuata	116	2	caleticulin	Na_454_04325	Nicotiana attenuata	270	4
	DNA primase	Na_454_09241	Nicotiana attenuata	78	2	nectarin1b	Na_454_00074	Nicotiana attenuata	122	2
	26S proteasome	Na_454_01791	Nicotiana attenuata	64	1	26S proteasome	Na_454_01791	Nicotiana attenuata	108	2
5	DNA primase	Na_454_09241	Nicotiana attenuata	88	2	DNA primase	Na_454_09241	Nicotiana attenuata	253	5
						glucosidase	Na_454_00960	Nicotiana attenuata	248	4
6	DNA primase	Na_454_09241	Nicotiana attenuata	154	3	glucosidase	Na_454_00960	Nicotiana attenuata	470	6
	glucosidase	Na_454_00960	Nicotiana attenuata	176	3	DNA primase	Na_454_09241	Nicotiana attenuata	451	7
						ATPase	Na_454_07504	Nicotiana attenuata	71	1
7	glucosidase	Na_454_00960	Nicotiana attenuata	101	2	glucosidase	Na_454_00960	Nicotiana attenuata	496	8
	fasciclin-like arabinogalactan	Na_454_01728	Nicotiana attenuata	57	1	aspartic proteinase	Na_454_00373	Nicotiana attenuata	138	2
						nectarin3	Na_454_00908	Nicotiana attenuata	122	2
8	chitinase	Na_454_03840	Nicotiana attenuata	119	2	chitinase	Na_454_03840	Nicotiana attenuata	374	5
	chitinase	ABD66068	Momordica charantia	91	1
9						nectarin3	Na_454_00908	Nicotiana attenuata	78	1
10	desiccation-related	Na_454_04168	Nicotiana attenuata	127	3	desiccation-related	Na_454_04168	Nicotiana attenuata	782	12
						nectarin3	Na_454_00908	Nicotiana attenuata	348	6
						cyclohydrolase	Na_454_02790	Nicotiana attenuata	69	1
11	nectarin3	Na_454_00908	Nicotiana attenuata	153	3	nectarin3	Na_454_00908	Nicotiana attenuata	290	4
12	nectarin3	Na_454_00908	Nicotiana attenuata	111	2	nectarin3	Na_454_00908	Nicotiana attenuata	296	6
	thaumatin	Na_454_04754	Nicotiana attenuata	58	1	thaumatin	Na_454_04754	Nicotiana attenuata	200	3
13	nectarin3	Na_454_00908	Nicotiana attenuata	199	4	thaumatin	Na_454_04754	Nicotiana attenuata	827	12
	sugar epimerase	Na_454_01008	Nicotiana attenuata	124	2	nectarin3	Na_454_00908	Nicotiana attenuata	223	5
	thaumatin	Na_454_04754	Nicotiana attenuata	51	1	sugar epimerase	Na_454_01008	Nicotiana attenuata	88	1
14	nectarin1b	Na_454_00074	Nicotiana attenuata	99	2	nectarin1a	Na_454_00359	Nicotiana attenuata	463	8
	nectarin3	Na_454_00908	Nicotiana attenuata	54	1	nectarin3	Na_454_00908	Nicotiana attenuata	120	2
15	nectarin1b	Na_454_00074	Nicotiana attenuata	197	2	nectarin1b	Na_454_00074	Nicotiana attenuata	671	9
	nectarin3	Na_454_00908	Nicotiana attenuata	93	2	nectarin3	Na_454_00908	Nicotiana attenuata	151	3
16	nectarin1b	Na_454_00074	Nicotiana attenuata	157	2	nectarin1b	Na_454_00074	Nicotiana attenuata	559	8
	nectarin3	Na_454_00908	Nicotiana attenuata	57	1	nectarin3	Na_454_00908	Nicotiana attenuata	78	1
17	nectarin1b	Na_454_00074	Nicotiana attenuata	153	2	nectarin1b	Na_454_00074	Nicotiana attenuata	696	10
18	phosphatase	Na_454_05774	Nicotiana attenuata	479	8	phosphatase	Na_454_05774	Nicotiana attenuata	1072	15
19	enolase	Na_454_00306	Nicotiana attenuata	534	10	enolase	Na_454_00306	Nicotiana attenuata	686	10
	peptidase subunit	Na_454_00611	Nicotiana attenuata	467	10	peptidase subunit	Na_454_00611	Nicotiana attenuata	561	9
	nectarin3	Na_454_00908	Nicotiana attenuata	77	1	nectarin3	Na_454_00908	Nicotiana attenuata	144	2
	nectarin1b	Na_454_00074	Nicotiana attenuata	87	2	kinase	Na_454_19714	Nicotiana attenuata	72	1
	kinase	Na_454_19714	Nicotiana attenuata	75	2
20	annexin	Na_454_00713	Nicotiana attenuata	495	7	annexin	Na_454_00713	Nicotiana attenuata	637	10
	nectarin3	Na_454_00908	Nicotiana attenuata	118	2	nectarin3	Na_454_00908	Nicotiana attenuata	238	4
21	galactosidase	Na_454_03215	Nicotiana attenuata	449	9	galactosidase	Na_454_03215	Nicotiana attenuata	871	12
	nectarin3	Na_454_00908	Nicotiana attenuata	135	3	nectarin3	Na_454_00908	Nicotiana attenuata	151	2
	nectarin1b	Na_454_00074	Nicotiana attenuata	124	2	nectarin1b	Na_454_00074	Nicotiana attenuata	151	3
	glutamine synthetase	Na_454_00465	Nicotiana attenuata	69	1	glutamine synthetase	Na_454_00465	Nicotiana attenuata	116	2
22	PI-PLC	Na_454_04961	Nicotiana attenuata	280	4	nectarin3	Na_454_00908	Nicotiana attenuata	644	12
	nectarin3	Na_454_00908	Nicotiana attenuata	126	3	PI-PLC	Na_454_04961	Nicotiana attenuata	284	3
	nectarin1b	Na_454_00074	Nicotiana attenuata	93	2	phospholipase C	XP_002523622	Ricinus communis	96	1
	phospholipase C	XP_002523622	Ricinus communis	91	1
23	PI-PLC	Na_454_04961	Nicotiana attenuata	172	3	nectarin3	Na_454_00908	Nicotiana attenuata	719	10
	nectarin1b	Na_454_00074	Nicotiana attenuata	147	2	PI-PLC	Na_454_04961	Nicotiana attenuata	284	5
	nectarin3	Na_454_00908	Nicotiana attenuata	138	3	nectarin1b	Na_454_00074	Nicotiana attenuata	174	3
	enoyl-ACP reductase	CAA74176	Nicotiana tabacum	96	2	phospholipase C	XP_002523622	Ricinus communis	82	1
	phospholipase C	XP_002523622	Ricinus communis	70	1
24	nectarin1b	Na_454_00074	Nicotiana attenuata	127	2	nectarin3	Na_454_00908	Nicotiana attenuata	611	10
						nectarin1b	Na_454_00074	Nicotiana attenuata	75	1
25	nectarin3	Na_454_00908	Nicotiana attenuata	101	2	nectarin3	Na_454_00908	Nicotiana attenuata	528	10
	nectarin1b	Na_454_00074	Nicotiana attenuata	90	2	nectarin1b	Na_454_00074	Nicotiana attenuata	108	2
26	nectarin3	Na_454_00908	Nicotiana attenuata	243	5	nectarin3	Na_454_00908	Nicotiana attenuata	676	10
27	nectarin3	Na_454_00908	Nicotiana attenuata	154	3	nectarin3	Na_454_00908	Nicotiana attenuata	490	9
	nectarin1b	Na_454_00074	Nicotiana attenuata	62	1	beta-tubulin	Na_454_04842	Nicotiana attenuata	63	1
28	nectarin3	Na_454_00908	Nicotiana attenuata	138	2	nectarin3	Na_454_00908	Nicotiana attenuata	636	10
	nectarin1b	Na_454_00074	Nicotiana attenuata	72	1	nectarin1b	Na_454_00074	Nicotiana attenuata	75	1
29	rhicadhesin receptor	XP_002512594	Ricinus communis	124	2	nectarin1a	Na_454_00359	Nicotiana attenuata	679	11
	nectarin1b	Na_454_00074	Nicotiana attenuata	119	2	nectarin1b	Na_454_00074	Nicotiana attenuata	286	6
	nectarin3	Na_454_00908	Nicotiana attenuata	77	1	proteasome subunit	Na_454_09842	Nicotiana attenuata	66	1
	triosephosphate isomerase	Na_454_02233	Nicotiana attenuata	54	1	triosephosphate isomerase	Na_454_02233	Nicotiana attenuata	61	1
	proteasome subunit	Na_454_09842	Nicotiana attenuata	52	1
30	xylosidase	Na_454_00142	Nicotiana attenuata	455	7	xylosidase	Na_454_00142	Nicotiana attenuata	902	12
	polyphenol oxidase	Na_454_00165	Nicotiana attenuata	190	4	germin-like protein	Na_454_00674, Na_454_03882	Nicotiana attenuata	212	4
	nectarin3	Na_454_00908	Nicotiana attenuata	169	3	unknown	Na_454_00262	Nicotiana attenuata	152	3
	unknown	Na_454_00262	Nicotiana attenuata	153	3	polyphenol oxidase	Na_454_00165	Nicotiana attenuata	124	2
	nectarin 1	AAK95664.1	Nicotiana langsdorffii x Nicotiana sanderae	102	2	nectarin1b	Na_454_00074	Nicotiana attenuata	110	2
	nectarin1b	Na_454_00074	Nicotiana attenuata	83	1	xylosidase	Na_454_01678	Nicotiana attenuata	78	1
						nectarin3	Na_454_00908	Nicotiana attenuata	73	1
31	galactosidase	Na_454_07296	Nicotiana attenuata	510	9	galactosidase	Na_454_07296	Nicotiana attenuata	1165	17
	PI-PLC	Na_454_04961	Nicotiana attenuata	202	3	PI-PLC	Na_454_04961	Nicotiana attenuata	289	5
	nectarin1b	Na_454_00074	Nicotiana attenuata	167	3	nectarin1b	Na_454_00074	Nicotiana attenuata	235	4
	nectarin3	Na_454_00908	Nicotiana attenuata	92	2
32	nectarin3	Na_454_00908	Nicotiana attenuata	170	4	nectarin3	Na_454_00908	Nicotiana attenuata	1029	18
	nectarin1b	Na_454_00074	Nicotiana attenuata	104	2	nectarin1b	Na_454_00074	Nicotiana attenuata	118	2
33	nectarin3	Na_454_00908	Nicotiana attenuata	140	4	nectarin3	Na_454_00908	Nicotiana attenuata	1099	16
	nectarin1b	Na_454_00074	Nicotiana attenuata	100	1	nectarin1b	Na_454_00074	Nicotiana attenuata	155	3
	malate dehydrogenase	Na_454_01277	Nicotiana attenuata	55	1	malate dehydrogenase	Na_454_01277	Nicotiana attenuata	74	1
34	nectarin3	Na_454_00908	Nicotiana attenuata	192	6	nectarin3	Na_454_00908	Nicotiana attenuata	1069	16
						carbonic anhydrase	EEF32945	Ricinus communis	116	2
35	nectarin3	Na_454_00908	Nicotiana attenuata	236	5	nectarin3	Na_454_00908	Nicotiana attenuata	1114	17
	nectarin1b	Na_454_00074	Nicotiana attenuata	145	2	nectarin1b	Na_454_00074	Nicotiana attenuata	242	3
36	nectarin3	Na_454_00908	Nicotiana attenuata	178	3	nectarin3	Na_454_00908	Nicotiana attenuata	968	13
	nectarin1b	Na_454_00074	Nicotiana attenuata	69	1	nectarin1b	Na_454_00074	Nicotiana attenuata	259	4
37	nectarin 1	AAK95664.1	Nicotiana langsdorffii x Nicotiana sanderae	84	1	nectarin3	Na_454_00908	Nicotiana attenuata	792	13
	nectarin1b	Na_454_00074	Nicotiana attenuata	81	2	germin-like protein	Na_454_06533, Na_454_03882, Na_454_00674	Nicotiana attenuata	75	1
38	nectarin1b	Na_454_00074	Nicotiana attenuata	359	6	nectarin1b	Na_454_00074	Nicotiana attenuata	470	7
						nectarin3	Na_454_00908	Nicotiana attenuata	102	1
39	xylosidase	Na_454_00142	Nicotiana attenuata	628	11	xylosidase	Na_454_00142	Nicotiana attenuata	1350	18
	polyphenol oxidase	Na_454_00165	Nicotiana attenuata	282	5	polyphenol oxidase	Na_454_00165	Nicotiana attenuata	436	8
	nectarin1b	Na_454_00074	Nicotiana attenuata	134	2	nectarin1b	Na_454_00074	Nicotiana attenuata	127	2
	nectarin3	Na_454_00908	Nicotiana attenuata	127	2	nectarin3	Na_454_00908	Nicotiana attenuata	65	1
40	transketolase 1	CAA75777	Capsicum annuum	392	7	transketolase	Na_454_01773	Nicotiana attenuata	591	10
	extracellular protease	Na_454_00530	Nicotiana attenuata	375	7	extracellular protease	Na_454_00530	Nicotiana attenuata	375	7
	transketolase	Na_454_01773	Nicotiana attenuata	196	4	nectarin3	Na_454_00908	Nicotiana attenuata	334	6
	nectarin3	Na_454_00908	Nicotiana attenuata	165	3	xylosidase	Na_454_00142	Nicotiana attenuata	256	3
	xylosidase	Na_454_00142	Nicotiana attenuata	158	5	nectarin5	Na_454_01637	Nicotiana attenuata	204	4
	nectarin5	Na_454_01637	Nicotiana attenuata	136	3	extracellular protease	Na_454_01204	Nicotiana attenuata	80	1
						extracellular protease	Na_454_01853	Nicotiana attenuata	76	1
41	ATP synthase	Na_454_00925	Nicotiana attenuata	466	9	ATP synthase	Na_454_00925	Nicotiana attenuata	657	10
	nectarin3	Na_454_00908	Nicotiana attenuata	164	3	DNA primase	Na_454_09241	Nicotiana attenuata	274	5
	DNA primase	Na_454_09241	Nicotiana attenuata	116	3	nectarin3	Na_454_00908	Nicotiana attenuata	178	3
42	DNA primase	Na_454_09241	Nicotiana attenuata	390	8	DNA primase	Na_454_09241	Nicotiana attenuata	883	13
	phospholipase C	Na_454_00647	Nicotiana attenuata	230	4	nectarin3	Na_454_00908	Nicotiana attenuata	467	9
	nectarin3	Na_454_00908	Nicotiana attenuata	194	4	phospholipase C	Na_454_00647	Nicotiana attenuata	338	5
	nectarin1b	Na_454_00074	Nicotiana attenuata	133	2	6-phosphogluconate dehydrogenase	Na_454_01360	Nicotiana attenuata	168	3
	6-phosphogluconate dehydrogenase	Na_454_01360	Nicotiana attenuata	114	3	nectarin1a	Na_454_00359	Nicotiana attenuata	131	2
	nectarin 1	AAK95664.1	Nicotiana langsdorffii x Nicotiana sanderae	89	1	unknown	Na_454_27656	Nicotiana attenuata	75	1
43	nectarin3	Na_454_00908	Nicotiana attenuata	216	5	nectarin3	Na_454_00908	Nicotiana attenuata	1107	15
	nectarin1b	Na_454_00074	Nicotiana attenuata	64	1
44	nectarin3	Na_454_00908	Nicotiana attenuata	190	5	nectarin3	Na_454_00908	Nicotiana attenuata	1010	14
45	nectarin3	Na_454_00908	Nicotiana attenuata	290	4	nectarin3	Na_454_00908	Nicotiana attenuata	840	14
	nectarin 1	AAK95664.1	Nicotiana langsdorffii x Nicotiana sanderae	50	1
46	nectarin3	Na_454_00908	Nicotiana attenuata	510	7	nectarin3	Na_454_00908	Nicotiana attenuata	915	13
47	nectarin3	Na_454_00908	Nicotiana attenuata	294	5	nectarin3	Na_454_00908	Nicotiana attenuata	1237	18
48	nectarin3	Na_454_00908	Nicotiana attenuata	151	3	nectarin3	Na_454_00908	Nicotiana attenuata	590	10
	nectarin1b	Na_454_00074	Nicotiana attenuata	137	2
49	nectarin 1	AAK95664.1	Nicotiana langsdorffii x Nicotiana sanderae	142	2	nectarin1a	Na_454_00359	Nicotiana attenuata	734	16
	rhicadhesin receptor	NP_001151047	Zea mays	64	1	nectarin1b	Na_454_00074	Nicotiana attenuata	361	6
	triosephosphate isomerase	Na_454_02233	Nicotiana attenuata	59	1
50	nectarin1b	Na_454_00074	Nicotiana attenuata	169	3	nectarin1b	Na_454_00074	Nicotiana attenuata	819	12
	nectarin3	Na_454_00908	Nicotiana attenuata	73	2	nectarin3	Na_454_00908	Nicotiana attenuata	71	1
51	nectarin1b	Na_454_00074	Nicotiana attenuata	215	3	nectarin1b	Na_454_00074	Nicotiana attenuata	790	11
	nectarin3	Na_454_00908	Nicotiana attenuata	140	3	nectarin3	Na_454_00908	Nicotiana attenuata	241	4
52	nectarin3	Na_454_00908	Nicotiana attenuata	245	5	nectarin3	Na_454_00908	Nicotiana attenuata	953	13
	nectarin1b	Na_454_00074	Nicotiana attenuata	104	1	nectarin1b	Na_454_00074	Nicotiana attenuata	116	2
53	nectarin3	Na_454_00908	Nicotiana attenuata	156	4	nectarin3	Na_454_00908	Nicotiana attenuata	1072	16
54	nectarin3	Na_454_00908	Nicotiana attenuata	606	8	nectarin3	Na_454_00908	Nicotiana attenuata	1174	14
55	nectarin1b	Na_454_00074	Nicotiana attenuata	323	4	nectarin1b	Na_454_00074	Nicotiana attenuata	653	9
	nectarin3	Na_454_00908	Nicotiana attenuata	101	1	3-hydroxy-acyl-CoA dehydrogenase	EEF06693	Populus trichocarpa	71	1
						DHHC palmitoyltransferase	ACN30965	Zea mays	70	1
56	nectarin1b	Na_454_00074	Nicotiana attenuata	290	3	nectarin1b	Na_454_00074	Nicotiana attenuata	628	8
	nectarin3	Na_454_00908	Nicotiana attenuata	65	1
57	nectarin1b	Na_454_00074	Nicotiana attenuata	166	2	nectarin1b	Na_454_00074	Nicotiana attenuata	516	7
	nectarin 1	AAK95664.1	Nicotiana langsdorffii x Nicotiana sanderae	103	1	nectarin1a	Na_454_00359	Nicotiana attenuata	180	3
						phospholipid-transporting ATPase	Na_454_28704	Nicotiana attenuata	88	1
58	nectarin3	Na_454_00908	Nicotiana attenuata	110	2	nectarin1b	Na_454_00074	Nicotiana attenuata	701	9
						cyclin	Na_454_09338	Nicotiana attenuata	71	1
59	nectarin1b	Na_454_00074	Nicotiana attenuata	207	2	nectarin1b	Na_454_00074	Nicotiana attenuata	521	8
	nectarin3	Na_454_00908	Nicotiana attenuata	149	3	nectarin3	Na_454_00908	Nicotiana attenuata	277	5
60	nectarin1b	Na_454_00074	Nicotiana attenuata	183	2	nectarin1b	Na_454_00074	Nicotiana attenuata	646	11
	nectarin3	Na_454_00908	Nicotiana attenuata	147	3	nectarin3	Na_454_00908	Nicotiana attenuata	284	5
61	nectarin3	Na_454_00908	Nicotiana attenuata	172	4	nectarin3	Na_454_00908	Nicotiana attenuata	532	8
	nectarin1b	Na_454_00074	Nicotiana attenuata	97	1	nectarin1b	Na_454_00074	Nicotiana attenuata	116	2
62	nectarin3	Na_454_00908	Nicotiana attenuata	238	5	nectarin3	Na_454_00908	Nicotiana attenuata	568	8
	proteasome subunit beta	Na_454_01607 Na_454_06276	Nicotiana attenuata	153	3	proteasome subunit beta	Na_454_01607, Na_454_06276	Nicotiana attenuata	229	3
	nectarin1b	Na_454_00074	Nicotiana attenuata	89	1	nectarin1b	Na_454_00074	Nicotiana attenuata	116	2
	nectarin 1	AAK95664.1	Nicotiana langsdorffii x Nicotiana sanderae	87	1	germin-like protein	Na_454_06533, Na_454_03882, Na_454_00674, Na_454_00359	Nicotiana attenuata	79	1
	phosphatidylinositol 3-kinase	Na_454_05647	Nicotiana attenuata	85	2
63	nectarin3	Na_454_00908	Nicotiana attenuata	183	2	nectarin3	Na_454_00908	Nicotiana attenuata	493	8
	nectarin1b	Na_454_00074	Nicotiana attenuata	161	3	nectarin1b	Na_454_00074	Nicotiana attenuata	437	6
	phosphatidylinositol 3-kinase	Na_454_05647	Nicotiana attenuata	97	2	phosphatidylinositol 3-kinase	Na_454_05647	Nicotiana attenuata	125	2
64	nectarin1b	Na_454_00074	Nicotiana attenuata	174	2	nectarin1b	Na_454_00074	Nicotiana attenuata	333	4
	nectarin3	Na_454_00908	Nicotiana attenuata	112	2	nectarin3	Na_454_00908	Nicotiana attenuata	145	2
65						nectarin1b	Na_454_00074	Nicotiana attenuata	661	10
66	nectarin1b	Na_454_00074	Nicotiana attenuata	97	1	nectarin1b	Na_454_00074	Nicotiana attenuata	655	10
	nectarin 1	AAK95664.1	Nicotiana langsdorffii x Nicotiana sanderae	84	1	germin-like protein	Na_454_06533, Na_454_03882, Na_454_00674, Na_454_00359	Nicotiana attenuata	79	1
