# Supplementary material for: Natural variation in floral nectar proteins of two Nicotiana attenuata accessions
Source: BMC Plant Biol. 2013 Jul 13;13:101. doi: 10.1186/1471-2229-13-101 (PMC3728157; doi:10.1186/1471-2229-13-101)
Supplement: Additional file 7 — List of floral nectar proteins identified in Highway after 2D gel electrophoresis. [file 1471-2229-13-101-S7.xlsx]

## Sheet: 2D Highway
Additional file 7. List of floral nectar proteins identified in Highway after 2D gel electrophoresis
Spot number	Mascot searching					MS BLAST searching
	Protein name	Accession	Species	Score	Peptide hits	Protein name	Accession	Species	Score	Peptide hits
1	thaumatin	Na_454_06232	Nicotiana attenuata	74	1	thaumatin	Na_454_06232	Nicotiana attenuata	340	5
	nectarin1b	Na_454_00074	Nicotiana attenuata	66	1
2	endochitinase	Na_454_02282	Nicotiana attenuata	266	3	endochitinase	Na_454_02282	Nicotiana attenuata	341	5
3	n.i.					n.i.
4	n.i.					RNase	Na_454_01616	Nicotiana attenuata	304	5
						nectarin3	Na_454_00908	Nicotiana attenuata	78	1
5	n.i.					RNase	Na_454_01616	Nicotiana attenuata	317	4
						nectarin3	Na_454_00908	Nicotiana attenuata	78	1
6	nectarin5a	Na_454_00669	Nicotiana attenuata	162	3	glucosidase	Na_454_00960	Nicotiana attenuata	456	7
	glucosidase	Na_454_00960	Nicotiana attenuata	132	2	nectarin5a	Na_454_00669	Nicotiana attenuata	394	6
	nectarin3	Na_454_00908	Nicotiana attenuata	82	2	nectarin3	Na_454_00908	Nicotiana attenuata	71	1
	nectarin V	AAP30841	Nicotiana langsdorffii x Nicotiana sanderae	60	1
7	nectarin5a	Na_454_00669	Nicotiana attenuata	293	7	glucosidase	Na_454_00960	Nicotiana attenuata	561	9
	glucosidase	Na_454_00960	Nicotiana attenuata	168	4	nectarin5a	Na_454_00669	Nicotiana attenuata	518	8
	nectarin1b	Na_454_00074	Nicotiana attenuata	84	2
	nectarin3	Na_454_00908	Nicotiana attenuata	75	2
	nectarin V	AAP30841	Nicotiana langsdorffii x Nicotiana sanderae	72	1
8	nectarin5a	Na_454_00669	Nicotiana attenuata	201	4	nectarin5a	Na_454_00669	Nicotiana attenuata	541	9
	glucosidase	Na_454_00960	Nicotiana attenuata	136	3	glucosidase	Na_454_00960	Nicotiana attenuata	512	8
	nectarin V	AAP30841	Nicotiana langsdorffii x Nicotiana sanderae	97	1
9	nectarin5a	Na_454_00669	Nicotiana attenuata	393	5	nectarin5a	Na_454_00669	Nicotiana attenuata	601	10
	nectarin V	AAP30841	Nicotiana langsdorffii x Nicotiana sanderae	230	3	glucosidase	Na_454_00960	Nicotiana attenuata	545	8
	glucosidase	Na_454_00960	Nicotiana attenuata	173	3	aspartic proteinase	Na_454_00373	Nicotiana attenuata	242	4
	DNA Primase	Na_454_09241	Nicotiana attenuata	103	2	DNA Primase	Na_454_09241	Nicotiana attenuata	108	2
10	chitinase	Na_454_03840	Nicotiana attenuata	97	2	chitinase	Na_454_03840	Nicotiana attenuata	522	8
	chitinase	ABD66068	Momordica charantia	90	1
11	thaumatin	Na_454_04754	Nicotiana attenuata	53	1	thaumatin	Na_454_04754	Nicotiana attenuata	622	8
12	nectarin 1	AAK95664.1	Nicotiana langsdorffii x Nicotiana sanderae	83	1	germin-like protein	Na_454_06533, Na_454_03882, Na_454_00674, Na_454_00359	Nicotiana attenuata	378	6
	nectarin5a	Na_454_00669	Nicotiana attenuata	53	1
13	annexin	Na_454_00713	Nicotiana attenuata	382	6	annexin	Na_454_00713	Nicotiana attenuata	748	12
	nectarin3	Na_454_00908	Nicotiana attenuata	95	2	nectarin3	Na_454_00908	Nicotiana attenuata	125	2
14	galactosidase	Na_454_03215	Nicotiana attenuata	348	7	galactosidase	Na_454_03215	Nicotiana attenuata	757	11
	nectarin3	Na_454_00908	Nicotiana attenuata	121	2	galactosidase	Na_454_07296	Nicotiana attenuata	284	6
						glutamine synthetase	Na_454_00465	Nicotiana attenuata	75	1
						glutamine synthetase	AAA34066.1	Nicotiana plumbaginifolia	75	1
						nectarin3	Na_454_00908	Nicotiana attenuata	71	1
15	peptidase subunit	Na_454_00611	Nicotiana attenuata	503	10	enolase	Na_454_00306	Nicotiana attenuata	627	10
	enolase	Na_454_00306	Nicotiana attenuata	349	6	peptidase subunit	Na_454_00611, Na_454_00917	Nicotiana attenuata	450	7
	nectarin V	AAP30841	Nicotiana langsdorffii x Nicotiana sanderae	180	3	nectarin5a	Na_454_00669	Nicotiana attenuata	271	4
	nectarin5a	Na_454_00669	Nicotiana attenuata	131	3	nectarin3	Na_454_00908	Nicotiana attenuata	229	4
	nectarin3	Na_454_00908	Nicotiana attenuata	117	3
16	galactosidase	Na_454_07296	Nicotiana attenuata	436	8	galactosidase	Na_454_07296	Nicotiana attenuata	776	11
	nectarin5a	Na_454_00669	Nicotiana attenuata	68	1
17	DNA primase	Na_454_09241	Nicotiana attenuata	300	5	DNA primase	Na_454_09241	Nicotiana attenuata	712	11
	peptidase subunit	Na_454_01244	Nicotiana attenuata	172	3	peptidase subunit	Na_454_01244	Nicotiana attenuata	132	2
	nectarin V	AAP30841	Nicotiana langsdorffii x Nicotiana sanderae	116	2	nectarin5a	Na_454_00669	Nicotiana attenuata	83	1
	ATP synthase	Na_454_00925	Nicotiana attenuata	58	1
18	DNA primase	Na_454_09241, Na_454_07504	Nicotiana attenuata	370	6	DNA primase	Na_454_09241, Na_454_07504	Nicotiana attenuata	778	11
	phospholipase C	Na_454_00647	Nicotiana attenuata	66	1	unknown	Na_454_27656	Nicotiana attenuata	161	2
	nectarin5a	Na_454_00669	Nicotiana attenuata	59	1	phospholipase C	Na_454_00647	Nicotiana attenuata	73	1
19	nectarin5a	Na_454_00669	Nicotiana attenuata	467	7	nectarin5a	Na_454_00669	Nicotiana attenuata	1849	29
						nectarin5b	Na_454_00121	Nicotiana attenuata	1115	21
20	lipid transfer protein2	Na_454_10170	Nicotiana attenuata	83	1	lipid transfer protein2	Na_454_10170	Nicotiana attenuata	282	4
	nectarin5a	Na_454_00669	Nicotiana attenuata	83	2	nectarin3	Na_454_00908	Nicotiana attenuata	78	1
21	lipid transfer protein2	Na_454_10170	Nicotiana attenuata	58	1	lipid transfer protein2	Na_454_10170	Nicotiana attenuata	293	5
22	nectarin3	Na_454_00908	Nicotiana attenuata	171	3	lipid transfer protein2	Na_454_10170	Nicotiana attenuata	311	4
	lipid transfer protein2	Na_454_10170	Nicotiana attenuata	61	1	nectarin3	Na_454_00908	Nicotiana attenuata	137	2
23	lipid transfer protein2	Na_454_10170	Nicotiana attenuata	61	1	lipid transfer protein2	Na_454_10170	Nicotiana attenuata	429	6
						nectarin3	Na_454_00908	Nicotiana attenuata	64	2
24	nectarin3	Na_454_00908	Nicotiana attenuata	181	3	PI-PLC	Na_454_04961	Nicotiana attenuata	257	4
	PI-PLC	Na_454_04961	Nicotiana attenuata	204	5	malate dehydrogenase	Na_454_01277	Nicotiana attenuata	117	2
	malate dehydrogenase	Na_454_01277	Nicotiana attenuata	97	2	nectarin3	Na_454_00908	Nicotiana attenuata	73	1
	reductase	Na_454_01858	Nicotiana attenuata	70	2
25	nectarin3	Na_454_00908	Nicotiana attenuata	166	3	nectarin3	Na_454_00908	Nicotiana attenuata	309	5
26	germin-like protein	Na_454_00674, Na_454_03882	Nicotiana attenuata	95	1	germin-like protein	Na_454_06533, Na_454_03882, Na_454_00674, Na_454_00359	Nicotiana attenuata	759	14
	nectarin3	Na_454_00908	Nicotiana attenuata	83	1	germin-like protein	Na_454_11888	Nicotiana attenuata	151	2
						germin-like protein	Na_454_01770, Na_454_12009, Na_454_05442	Nicotiana attenuata	84	1
27	nectarin5a	Na_454_00669	Nicotiana attenuata	279	6	nectarin5a	Na_454_00669	Nicotiana attenuata	552	9
	nectarin3	Na_454_00908	Nicotiana attenuata	257	6	nectarin5b	Na_454_00121	Nicotiana attenuata	273	5
	nectarin V	AAP30841	Nicotiana langsdorffii x Nicotiana sanderae	147	2	nectarin3	Na_454_00908	Nicotiana attenuata	152	3
	nectarin 1	AAK95664.1	Nicotiana langsdorffii x Nicotiana sanderae	76	1
28	nectarin3	Na_454_00908	Nicotiana attenuata	257	6	nectarin3	Na_454_00908	Nicotiana attenuata	547	9
	lipid transfer protein2	Na_454_10170	Nicotiana attenuata	67	1	lipid transfer protein2	Na_454_10170	Nicotiana attenuata	60	1
29	nectarin3	Na_454_00908	Nicotiana attenuata	170	4	nectarin3	Na_454_00908	Nicotiana attenuata	353	7
30	nectarin3	Na_454_00908	Nicotiana attenuata	183	4	nectarin3	Na_454_00908	Nicotiana attenuata	555	10
	lipid transfer protein2	Na_454_10170	Nicotiana attenuata	68	1	lipid transfer protein2	Na_454_10170	Nicotiana attenuata	142	2
31	nectarin3	Na_454_00908	Nicotiana attenuata	389	6	nectarin3	Na_454_00908	Nicotiana attenuata	855	11
						lipid transfer protein2	Na_454_10170	Nicotiana attenuata	82	1
32	nectarin3	Na_454_00908	Nicotiana attenuata	187	6	nectarin3	Na_454_00908	Nicotiana attenuata	870	13
33	nectarin3	Na_454_00908	Nicotiana attenuata	223	5	nectarin3	Na_454_00908	Nicotiana attenuata	946	16
34	nectarin3	Na_454_00908	Nicotiana attenuata	155	4	nectarin3	Na_454_00908	Nicotiana attenuata	275	5
35	nectarin3	Na_454_00908	Nicotiana attenuata	151	3	nectarin3	Na_454_00908	Nicotiana attenuata	290	5
	nectarin5a	Na_454_00669	Nicotiana attenuata	71	1	nectarin5a	Na_454_00669	Nicotiana attenuata	146	2
36	nectarin1b	Na_454_00074	Nicotiana attenuata	175	3	nectarin1b	Na_454_00074	Nicotiana attenuata	495	8
	nectarin3	Na_454_00908	Nicotiana attenuata	129	2	nectarin3	Na_454_00908	Nicotiana attenuata	138	2
37	nectarin1b	Na_454_00074	Nicotiana attenuata	228	3	nectarin1b	Na_454_00074	Nicotiana attenuata	853	12
	BAK1 like	Na_454_00576	Nicotiana attenuata	135	2	germin-like protein	Na_454_27708	Nicotiana attenuata	107	2
38	nectarin1b	Na_454_00074	Nicotiana attenuata	194	4	nectarin1b	Na_454_00074	Nicotiana attenuata	622	8
	nectarin3	Na_454_00908	Nicotiana attenuata	93	3	BAK1 like	Na_454_00576	Nicotiana attenuata	111	2
	BAK1 like	Na_454_00576	Nicotiana attenuata	89	3	unknown	Na_454_26975	Nicotiana attenuata	77	1
39	nectarin3	Na_454_00908	Nicotiana attenuata	156	3	nectarin1b	Na_454_00074	Nicotiana attenuata	618	9
	nectarin1b	Na_454_00074	Nicotiana attenuata	150	2	nectarin3	Na_454_00908	Nicotiana attenuata	219	4
40	nectarin3	Na_454_00908	Nicotiana attenuata	184	3	nectarin3	Na_454_00908	Nicotiana attenuata	866	14
	nectarin 1	AAK95664.1	Nicotiana langsdorffii x Nicotiana sanderae	103	1	germin-like protein	Na_454_06533, Na_454_03882, Na_454_00674, Na_454_00359	Nicotiana attenuata	184	3
	nectarin1b	Na_454_00074	Nicotiana attenuata	68	1
41	nectarin3	Na_454_00908	Nicotiana attenuata	187	4	nectarin3	Na_454_00908	Nicotiana attenuata	835	12
	nectarin1b	Na_454_00074	Nicotiana attenuata	56	1
42	nectarin 1	AAK95664.1	Nicotiana langsdorffii x Nicotiana sanderae	103	1	nectarin3	Na_454_00908	Nicotiana attenuata	941	13
						unknown	Na_454_18722	Nicotiana attenuata	72	1
43	nectarin3	Na_454_00908	Nicotiana attenuata	239	5	nectarin3	Na_454_00908	Nicotiana attenuata	910	14
44	nectarin 1	AAK95664.1	Nicotiana langsdorffii x Nicotiana sanderae	159	2	germin-like protein	Na_454_06533, Na_454_03882, Na_454_00674, Na_454_00359	Nicotiana attenuata	590	12
	nectarin1b	Na_454_00074	Nicotiana attenuata	84	1	nectarin1b	Na_454_00074	Nicotiana attenuata	75	1
45	superoxide dismutase	Q9SPV5	Nicotiana plumbaginifolia	219	3	germin-like protein	Na_454_06533, Na_454_03882, Na_454_00674	Nicotiana attenuata	310	5
	nectarin 1	AAK95664.1	Nicotiana langsdorffii x Nicotiana sanderae	87	1	germin-like protein	Na_454_01770, Na_454_05442, Na_454_12009	Nicotiana attenuata	273	4
	nectarin1b	Na_454_00074	Nicotiana attenuata	84	1	nectarin1b	Na_454_00074	Nicotiana attenuata	175	3
	nectarin3	Na_454_00908	Nicotiana attenuata	80	1
46	nectarin1b	Na_454_00074	Nicotiana attenuata	130	2	nectarin1b	Na_454_00074	Nicotiana attenuata	572	9
	nectarin3	Na_454_00908	Nicotiana attenuata	74	2	nectarin3	Na_454_00908	Nicotiana attenuata	144	2
47	nectarin3	Na_454_00908	Nicotiana attenuata	83	1	nectarin1b	Na_454_00074	Nicotiana attenuata	639	10
	nectarin1b	Na_454_00074	Nicotiana attenuata	89	1	germin-like protein	Na_454_06533, Na_454_03882, Na_454_00674	Nicotiana attenuata	146	2
	nectarin 1	AAK95664.1	Nicotiana langsdorffii x Nicotiana sanderae	84	1	nectarin3	Na_454_00908	Nicotiana attenuata	144	2
48	nectarin1b	Na_454_00074	Nicotiana attenuata	345	5	nectarin1b	Na_454_00074	Nicotiana attenuata	355	5
49	nectarin1b	Na_454_00074	Nicotiana attenuata	336	3	nectarin1b	Na_454_00074	Nicotiana attenuata	576	7
50	nectarin1b	Na_454_00074	Nicotiana attenuata	141	2	nectarin1b	Na_454_00074	Nicotiana attenuata	439	6
	nectarin3	Na_454_00908	Nicotiana attenuata	83	2	fasciclin-like arabinogalactan protein	Na_454_00933	Nicotiana attenuata	144	2
	fasciclin-like arabinogalactan protein	Na_454_00933	Nicotiana attenuata	61	1	nectarin5a	Na_454_00669	Nicotiana attenuata	79	1
51	nectarin1b	Na_454_00074	Nicotiana attenuata	138	2	nectarin1b	Na_454_00074	Nicotiana attenuata	312	4
	nectarin3	Na_454_00908	Nicotiana attenuata	64	1	nectarin3	Na_454_00908	Nicotiana attenuata	164	3
						peroxiredoxin	Na_454_03175	Nicotiana attenuata	87	1
52	nectarin1b	Na_454_00074	Nicotiana attenuata	150	2	nectarin1b	Na_454_00074	Nicotiana attenuata	374	6
	nectarin 1	AAK95664.1	Nicotiana langsdorffii x Nicotiana sanderae	103	1	germin-like protein	Na_454_06533, Na_454_03882, Na_454_00674, Na_454_00359	Nicotiana attenuata	139	2
	nectarin3	Na_454_00908	Nicotiana attenuata	99	2	nectarin3	Na_454_00908	Nicotiana attenuata	78	1
