# Supplementary material for: Natural variation in floral nectar proteins of two Nicotiana attenuata accessions
Source: BMC Plant Biol. 2013 Jul 13;13:101. doi: 10.1186/1471-2229-13-101 (PMC3728157; doi:10.1186/1471-2229-13-101)
Supplement: Additional file 10 — Tissue-specific transcript abundances encoding germin-like proteins in N. attenuata. [file 1471-2229-13-101-S10.xlsx]

## Sheet: Table S5
Additional file 10. Tissue-specific transcript abundances encoding germin-like proteins in N. attenuata.
Probe name		Fold changea (nectary 1)				Fold changea (nectary 2)
	Annotation	Leaf	Root	Stem	Corolla	Leaf	Root	Stem	Corolla
Na_454_05442	germin-like protein	0.220895	0.357132	0.426336	0.493935	0.287673	0.465094	0.555218	0.643252
Na_454_01770	germin-like protein	0.210167	0.262227	0.391092	0.73771	1.46988	1.83398	2.73524	5.15944
Na_454_00674	germin-like protein	0.613694	0.06329	0.372231	0.127029	0.953357	0.0983193	0.578251	0.197336
Na_454_03882	germin-like protein	0.398918	0.231071	0.225223	0.203071	2.17343	1.25895	1.22709	1.1064
Na_454_06533	germin-like protein	0.422611	0.000567717	1.21891	1.60321	2.63335	0.00353752	7.5952	9.9898
Na_454_00359	nectarin 1a	141.958	54.433	3.61442	2.06458	583.039	223.562	14.8448	8.47946
Na_454_05177	germin-like protein	0.246357	0.112996	0.0591369	0.32063	0.4034	0.185026	0.0968345	0.525019
Na_454_00074	nectarin 1b	12996.2	22598.2	34664.9	2705.96	27473.6	47772	73280.8	5720.34
Na_454_00723	nectarin 1c	89.3197	0.41843	0.0791377	2.47291	1764.12	8.26425	1.56302	48.8416
Na_454_03118	germin-like protein	0.198997	0.408587	0.252332	0.516333	0.107468	0.220657	0.136272	0.278845
a Ratio of transcript abundance in nectary to the abundance of the same transcript in each tissues.
