# Supplementary material for: Natural variation in floral nectar proteins of two Nicotiana attenuata accessions
Source: BMC Plant Biol. 2013 Jul 13;13:101. doi: 10.1186/1471-2229-13-101 (PMC3728157; doi:10.1186/1471-2229-13-101)
Supplement: Additional file 12 — Nectary-specific transcriptome in N. attenuata. A 44 K Agilent microarray designed for N. attenuata was used (GEO accession number GPL13527) to identify nectary-specific genes. Raw intensities were normalized using the 75th percentile value and log2 prior clustering analysis. We selected a total of 198 transcripts that expressed 10 times higher in nectary tissue than in each other tissues; leaf, root, stem, and corolla. [file 1471-2229-13-101-S12.xlsx]

## Sheet: Table 3
Additional file 12. Nectary-specific transcriptome in N. attenuata.
Probe name	Annotation	Putative ortholog in Arabidopsis	TAIR annotation	Fold changea (nectary 1)					Fold changea (nectary 2)				Type
				Leaf	Root	Stem	Corolla		Leaf	Root	Stem	Corolla
Na_454_21766	GDSL-motif lipase/hydrolase	at1g71691	GDSL-motif lipase/hydrolase family protein	22.3401	69.3802	90.0393	56.8349		2.90042	9.00766	11.6898	7.3789	I
Na_454_13746	calmodulin binding	at5g07240	IQD24 (calmodulin binding)	35.9693	70.335	56.9846	31.5914		4.41372	8.63066	6.99245	3.87651	I
Na_454_18306	zeatin O-xylosyltransferase	at3g50740	UGT72E1 (UDP-glucosyl transferase 72E1)	14.5432	43.672	12.1636	71.9955		2.70153	8.11251	2.2595	13.3739	I
Na_454_41259	ATP binding	at1g20060	ATP binding	27.8667	11.3663	30.4549	39.7485		4.33239	1.76711	4.73478	6.17963	I
Na_454_03315	cupin family protein	at2g28490	cupin family protein	12.7952	25.7312	43.8617	19.2202		2.21367	4.4517	7.58842	3.32525	I
Na_454_18664	oxidoreductase	at5g05600	oxidoreductase	12.3454	27.4524	18.4529	37.7412		4.1655	9.2628	6.22626	12.7344	I
Na_454_03138	ATP binding	at2g28000	CPN60A (CHAPERONIN-60ALPHA); ATP binding	10.5525	18.2263	18.5539	46.5736		0.924475	1.59675	1.62545	4.08017	I
Na_454_42931	unknown			11.2574	20.5148	18.4198	20.6454		3.62245	6.60136	5.92722	6.64338	I
Na_454_33477	unknown			15.432	16.0765	18.972	16.7759		7.5273	7.84167	9.254	8.18279	I
Na_454_00669	nectarin5a	at5g44440	FAD-binding domain-containing protein	5.07816	8.64248	10.9873	6.5302		4640.83	7898.18	10041.1	5967.82	II
Na_454_27262	nodulin MtN3	at4g25010	nodulin MtN3 family protein	3.28768	6.38909	9.75684	15.6256		1718.4	3339.44	5099.7	8167.17	II
Na_454_04979	lipid transfer protein	at4g12510	protease inhibitor/seed storage/lipid transfer protein (LTP) family	1.80843	3.4952	5.43998	5.1123		1672.92	3233.29	5032.34	4729.21	II
Na_454_15247	disulfide isomerase	at1g77510	protein disulfide isomerase	4.89057	10.2028	13.1935	7.14151		145.764	304.096	393.233	212.854	II
Na_454_11215	dihydroflavonol 4-reductase	at5g42800	DFR (DIHYDROFLAVONOL 4-REDUCTASE)	1.88577	3.5303	6.11801	8.30333		69.9739	130.996	227.016	308.105	II
Na_454_04795	unknown			4.02657	8.46903	10.2368	4.73524		96.7435	203.479	245.951	113.77	II
Na_454_08709	unknown			4.77614	5.52514	12.9864	3.26432		104.483	120.868	284.09	71.4101	II
Na_454_30526	carotenoid dioxygenase	at4g19170	NCED4 (NINE-CIS-EPOXYCAROTENOID DIOXYGENASE 4)	0.827855	1.45494	2.1622	1.82723		74.0436	130.13	193.388	163.428	II
Na_454_04080	aspartic proteinase	at1g64830	aspartyl protease family protein	4.58358	9.38695	13.9669	11.8358		62.036	127.047	189.033	160.191	II
Na_454_00582	lipid transfer protein1	at4g33355	lipid binding	0.183082	0.329848	0.760699	1.23756		33.3983	60.1717	138.769	225.759	II
Na_454_22815	ribonuclease	at1g26820	RNS3 (RIBONUCLEASE 3)	2.08001	1.91312	6.31065	9.4786		46.4848	42.7553	141.033	211.832	II
Na_454_23395	GDSL-motif lipase/hydrolase	at5g45670	GDSL-motif lipase/hydrolase family protein	0.203716	0.324165	1.11269	1.2666		28.5657	45.4555	156.025	177.606	II
Na_454_13703	glucosyltransferase	at1g05680	UDP-glucoronosyl/UDP-glucosyl transferase family protein	13.0209	2.88404	8.82618	7.26564		157.518	34.8892	106.773	87.895	II
Na_454_04221	glucosyltransferase	at2g43820	UGT74F2 (UDP-GLUCOSYLTRANSFERASE 74F2)	13.1049	2.79349	9.31907	7.55792		152.787	32.5686	108.649	88.1158	II
Na_454_25562	hydrolase	at3g25050	XTH3 (XYLOGLUCAN ENDOTRANSGLUCOSYLASE/HYDROLASE 3)	3.28769	3.02043	9.50918	8.01		51.3747	47.1984	148.594	125.167	II
Na_454_04180	glucosidase	at2g43670	glycosyl hydrolase family protein 17	1.74615	1.03885	5.38087	1.73603		59.264	35.2583	182.626	58.9205	II
Na_454_04819	expansin	at1g65680	ATEXPB2 (ARABIDOPSIS THALIANA EXPANSIN B2)	0.226245	0.459533	0.645328	0.829082		35.1237	71.3408	100.185	128.712	II
Na_454_39797	aspartic proteinase	at1g64830	aspartyl protease family protein	1.53933	3.0811	4.17744	3.37356		39.9497	79.9629	108.416	87.553	II
Na_454_36373	unknown			0.222084	0.453351	0.633256	0.734302		32.961	67.2847	93.9856	108.983	II
Na_454_34649	mavicyanin	at5g26330	plastocyanin-like domain-containing protein	2.12684	3.94664	4.78215	8.76236		24.9599	46.3165	56.1218	102.832	II
Na_454_28601	ATPase	at1g15520	PDR12 (PLEIOTROPIC DRUG RESISTANCE 12); ATPase	2.78896	6.18762	5.95519	8.83058		26.4014	58.5745	56.3742	83.5938	II
Na_454_16133	xylanase	at4g33840	glycosyl hydrolase family 10 protein	4.74786	4.38805	10.009	6.10486		40.4605	37.3942	85.2951	52.0246	II
Na_454_38661	unknown	at2g47115	unknown protein	4.87058	9.85775	14.9174	2.7061		30.292	61.3092	92.7774	16.8303	II
Na_454_22315	transposase-related	at4g10200	hAT dimerisation domain-containing protein / transposase-related	3.67594	7.87427	13.3885	3.09459		24.9293	53.4013	90.7977	20.9867	II
Na_454_31081	antiporter	at4g23700	ATCHX17 (CATION/H+ EXCHANGER 17)	3.7531	7.56804	7.07662	11.6911		21.7415	43.8411	40.9943	67.7258	II
Na_454_38437	unknown	at1g03610	unknown protein	2.3066	4.5474	2.09331	9.3292		20.3408	40.1014	18.4599	82.2699	II
Na_454_16327	expansin	at5g39280	ATEXPA23 (ARABIDOPSIS THALIANA EXPANSIN A23)	0.934436	1.73688	2.96711	1.28347		21.6299	40.2045	68.6814	29.7092	II
Na_454_13538	cytochrome P450	at1g05160	CYP88A3 (CYTOCHROME P450 88 A3)	1.90052	3.78336	5.8269	8.59888		14.4844	28.834	44.4084	65.5345	II
Na_454_43290	disulfide isomerase	at1g77510	ATPDIL1-2 (PDI-LIKE 1-2); protein disulfide isomerase	0.566725	1.17601	1.63875	0.926015		19.0729	39.578	55.1513	31.1646	II
Na_454_20722	flavonoid hydroxylase	at5g07990	TT7 (TRANSPARENT TESTA 7); flavonoid 3'-monooxygenase	2.58771	5.30291	6.57617	5.43459		18.155	37.2044	46.1373	38.1282	II
Na_454_17243	unknown			0.995365	0.468211	2.48715	2.0798		22.1979	10.4417	55.4668	46.3822	II
Na_454_29110	unknown			1.60796	1.56549	4.77693	1.7068		21.6793	21.1067	64.4047	23.0119	II
Na_454_43524	unknown			1.49529	2.67002	4.76784	5.27141		12.7918	22.8413	40.7877	45.0956	II
Na_454_30854	zinc-binding protein	at3g60670	zinc-binding protein, putative	4.17227	8.76787	11.1658	9.23559		15.0199	31.5638	40.1962	33.2475	II
Na_454_13422	unknown			1.70428	4.60542	6.12245	2.03607		14.1287	38.1797	50.7561	16.8794	II
Na_454_17548	sucrose phosphate synthase	at1g04920	ATSPS3F (sucrose phosphate synthase 3F)	4.01414	8.44233	12.2342	2.85365		17.0276	35.8115	51.8964	12.1049	II
Na_454_43284	UDP-glucosyltransferase	at1g22400	UGT85A1; UDP-glycosyltransferase	5.04268	10.5965	17.4901	4.37389		14.8575	31.221	51.5321	12.887	II
Na_454_35628	dicer			3.46688	5.77587	9.83378	11.0116		12.6095	21.0076	35.7668	40.0509	II
Na_454_28906	unknown			0.969603	1.19044	2.47918	1.08935		18.404	22.5957	47.0571	20.6768	II
Na_454_35168	unknown			1.05938	2.39511	3.31516	2.01726		12.8643	29.0844	40.2568	24.4961	II
Na_454_26313	pectinesterase	at1g05310	pectinesterase family protein	2.87998	4.98816	8.28268	11.0081		11.1353	19.2865	32.0246	42.5623	II
Na_454_33800	unknown			1.31055	2.67048	3.58706	2.4397		12.9625	26.4134	35.4792	24.1308	II
Na_454_00678	unknown			3.98116	6.5533	6.99454	3.68396		18.577	30.5792	32.6381	17.1902	II
Na_454_04740	arabinogalactan	at2g33790	AGP30 (ARABINOGALACTAN PROTEIN30)	1.60957	2.47671	3.57599	1.40932		17.332	26.6694	38.5066	15.1757	II
Na_454_02952	defensin			10.924	6.82349	4.66198	7.86583		33.7266	21.0667	14.3933	24.2848	II
Na_454_38322	unknown			1.00385	2.01289	3.02853	2.33203		10.9139	21.8841	32.9262	25.3539	II
Na_454_27821	unknown			5.05822	2.942	3.14008	14.6916		17.55	10.2076	10.8948	50.974	II
Na_454_41904	unknown			3.13298	7.7548	8.26996	3.97708		11.689	28.9327	30.8548	14.8383	II
Na_454_11575	unknown	at3g05700	Drought induced 19	14.0394	6.1209	5.95271	4.52846		38.9718	16.9909	16.5241	12.5705	II
Na_454_28840	MADS	at4g09960	STK (SEEDSTICK); protein binding / transcription factor	4.14252	8.84267	11.6573	9.26338		10.0911	21.5405	28.3968	22.5653	II
Na_454_36594	unknown			4.86635	5.81964	10.3177	18.4096		10.1891	12.1851	21.6031	38.5458	II
Na_454_32078	unknown			12.2373	6.29401	5.93833	4.83598		34.3863	17.686	16.6865	13.5889	II
Na_454_24386	ATPase	at1g15520	PDR12 (PLEIOTROPIC DRUG RESISTANCE 12); ATPase	1.70099	3.5806	2.65083	2.9036		12.5674	26.4545	19.585	21.4526	II
Na_454_16520	subtilase	at2g05920	subtilase family protein	4.78545	7.67235	8.26147	13.029		11.3193	18.1478	19.5413	30.8181	II
Na_454_42953	quinone reductase	at4g36750	quinone reductase family protein	2.48206	4.10505	5.29432	2.12935		13.9283	23.0359	29.7096	11.9491	II
Na_454_34593	sulfate transporter			3.43542	3.04814	1.78141	3.89989		21.9558	19.4806	11.3849	24.9241	II
Na_454_39696	unknown			7.3402	5.06991	10.0609	8.91562		17.4324	12.0406	23.8937	21.1738	II
Na_454_20272	unknown			6.01211	4.52048	12.0723	5.42136		13.517	10.1634	27.142	12.1888	II
Na_454_30589	unknown	at5g38360	catalytic	4.80243	7.97471	7.30475	5.16798		10.5653	17.5443	16.0704	11.3695	II
Na_454_27708	germin-like	at5g39110	germin-like protein, putative	4624.79	9230.5	11450.4	4230.7		27641.8	55169.5	68437.5	25286.3	III
Na_454_00074	nectarin 1b	at5g39150	germin-like protein, putative	12996.2	22598.2	34664.9	2705.96		27473.6	47772	73280.8	5720.34	III
Na_454_00908	nectarin3	at1g08080	ACA7 (ALPHA CARBONIC ANHYDRASE 7)	634.214	1310.93	1689.13	724.586		20041.7	41426.3	53377.9	22897.5	III
Na_454_04714	zinc finger			6001.16	12985.9	19281	306.935		10564.3	22859.9	33941.8	540.32	III
Na_454_00121	nectarin5b	at5g44440	FAD-binding domain-containing protein	174.451	313.188	461.471	381.376		8656.8	15541.4	22899.7	18925.1	III
Na_454_00864	SWEET	at2g39060	nodulin MtN3 family protein	16.0824	33.7287	53.912	39.8049		6383.19	13387.1	21398	15798.8	III
Na_454_00953	NCED6	at3g24220	NCED6 (NINE-CIS-EPOXYCAROTENOID DIOXYGENASE 6)	12.2935	16.0952	35.1267	9.92748		4607.82	6032.74	13166.1	3720.99	III
Na_454_04675	peroxidase	at2g41480	electron carrier/ heme binding / peroxidase	147.657	97.8778	446.507	716.805		2285.7	1515.12	6911.81	11095.9	III
Na_454_10170	lipid transfer protein2			58.053	111.077	167.065	76.1568		2687.14	5141.5	7733.06	3525.12	III
Na_454_06271	PR6	at5g66590	allergen V5/Tpx-1-related family protein	514.318	713.556	1450.71	537.103		2995.35	4155.69	8448.81	3128.04	III
Na_454_00830	lysine histidine transporter	at5g40780	LHT1; amino acid transmembrane transporter	72.5862	3.60643	222.354	205.817		2580.09	128.191	7903.63	7315.82	III
Na_454_01910	ABC transporter	at1g15520	PDR12 (PLEIOTROPIC DRUG RESISTANCE 12); ATPase	271.451	525.86	660.17	355.351		1756.43	3402.6	4271.66	2299.32	III
Na_454_10495	pectinacetylesterase	at4g19420	pectinacetylesterase family protein	944.886	1940.08	2981.74	3531.84		1167.49	2397.14	3684.2	4363.9	III
Na_454_02037	Zeatin O-xylosyltransferase	at2g36770	UDP-glucoronosyl/UDP-glucosyl transferase family protein	100.89	251.093	196.122	102.681		1525.05	3795.49	2964.56	1552.12	III
Na_454_06102	CRABS CLAW	at1g69180	CRC (CRABS CLAW); transcription factor	766.237	1546.07	2161.55	3294.78		930.059	1876.62	2623.69	3999.2	III
Na_454_13883	metallothionein			207.63	16.8144	657.725	773.758		1170.51	94.791	3707.92	4362.05	III
Na_454_17648	unknown			96.5778	195.093	275.252	73.4374		986.552	1992.9	2811.72	750.17	III
Na_454_22399	unknown			416.198	515.176	534.895	67.5361		1629.63	2017.18	2094.39	264.439	III
Na_454_07151	pectinacetylesterase	at5g45280	pectinacetylesterase, putative	483.238	1016.98	80.9833	1322.46		811.526	1707.87	135.999	2220.88	III
Na_454_17491	unknown	at5g57123	unknown protein	562.292	549.739	141.734	227.196		1572.34	1537.24	396.33	635.31	III
Na_454_09716	unknown			275.446	110.164	735.581	164.518		807.015	322.766	2155.14	482.014	III
Na_454_03648	pectinacetylesterase	at4g19420	pectinacetylesterase family protein	536.69	235.571	1391.51	111.721		841.69	369.445	2182.31	175.212	III
Na_454_04340	mavicyanin	at5g26330	plastocyanin-like domain-containing protein / mavicyanin, putative	25.5731	35.7459	46.2649	47.3167		523.426	731.64	946.942	968.469	III
Na_454_02117	Zeatin O-xylosyltransferase	at2g36770	UDP-glucoronosyl/UDP-glucosyl transferase family protein	84.2745	11.279	98.3709	81.4159		824.684	110.373	962.627	796.712	III
Na_454_25883	MADS	at4g09960	STK (SEEDSTICK); protein binding / transcription factor	153.163	311.09	438.768	696.497		248.793	505.326	712.723	1131.37	III
Na_454_30468	unknown			22.6831	45.7564	61.6928	92.8555		256.291	516.991	697.053	1049.15	III
Na_454_08840	ABA deficient 4	at1g67080	ABA4 (abscisic acid (ABA)-deficient 4)	129.793	138.513	354.057	254.877		357.043	381.031	973.965	701.133	III
Na_454_36776	protodermal factor 1	at2g42840	PDF1 (PROTODERMAL FACTOR 1)	436.029	798.466	1637.59	221.601		328.648	601.827	1234.3	167.027	III
Na_454_08739	dehydrogenase	at1g52340	ABA2 (ABA DEFICIENT 2); alcohol dehydrogenase	55.1447	72.5137	148.343	226.845		254.615	334.811	684.93	1047.39	III
Na_454_37376	ABA deficient 4	at1g67080	ABA4 (abscisic acid (ABA)-deficient 4)	124.91	165.646	352.888	244.263		325.612	431.801	919.901	636.739	III
Na_454_40689	Lysine histidine transporter	at1g24400	LHT2 (LYSINE HISTIDINE TRANSPORTER 2)	58.5894	138.934	164.187	275.972		211.544	501.638	592.818	996.429	III
Na_454_17162	glucosyltransferase	at3g22250	UDP-glucoronosyl/UDP-glucosyl transferase family protein	59.2588	16.8314	444.868	9.6881		256.849	72.9535	1928.22	41.9918	III
Na_454_23614	unknown			5.78602	11.5033	14.1648	21.2337		223.25	443.848	546.538	819.287	III
Na_454_21381	ABA deficient 2	at1g52340	ABA2 (ABA DEFICIENT 2)	67.4945	134.034	173.995	136.095		258.133	512.612	665.445	520.495	III
Na_454_21830	MATE	at3g59030	TT12 (TRANSPARENT TESTA 12)	78.9412	156.858	209.881	23.023		329.454	654.633	875.922	96.0846	III
Na_454_39902	glutamate dehydrogenase	at5g18170	GDH1 (GLUTAMATE DEHYDROGENASE 1)	175.541	20.5716	31.0906	427.352		488.969	57.3021	86.6026	1190.38	III
Na_454_14300	proline-rich protein			108.01	88.2479	294.438	36.8205		367.837	300.537	1002.74	125.396	III
Na_454_21348	endopeptidase	at1g01900	SBTI1.1; serine-type endopeptidase	233.032	432.647	637.368	45.7329		309.245	574.144	845.819	60.6898	III
Na_454_36343	tRNA synthetase			160.443	94.6719	231.853	35.8093		507.12	299.233	732.826	113.184	III
Na_454_00223	lycopene beta cyclase	at3g10230	LYC (LYCOPENE CYCLASE); lycopene beta cyclase	8.55859	14.4631	18.3239	33.0561		184.317	311.476	394.622	711.893	III
Na_454_06594	unknown			259.237	31.5525	183.252	6.66128		786.463	95.7226	555.943	20.2087	III
Na_454_31946	purine permease	at2g33750	ATPUP2; purine transmembrane transporter	11.5783	11.4201	28.5644	13.4574		258.88	255.344	638.676	300.895	III
Na_454_33359	argonaute	at2g27040	AGO4 (ARGONAUTE 4); nucleic acid binding	101.71	229.738	243.815	490.268		138.219	312.204	331.334	666.252	III
Na_454_03092	glutamate dehydrogenase	at5g18170	GDH1 (GLUTAMATE DEHYDROGENASE 1)	155.303	17.46	28.3613	638.588		261.254	29.3716	47.71	1074.25	III
Na_454_03742	purine permease	at1g28220	ATPUP3; purine transmembrane transporter	11.0312	10.3759	17.0592	10.5777		301.937	283.999	466.931	289.523	III
Na_454_25489	unknown			223.469	434.103	642.094	117.7		209.413	406.797	601.705	110.297	III
Na_454_21386	unknown			424.077	667.617	498.524	59.1058		336.495	529.737	395.567	46.899	III
Na_454_20041	acyltransferase	at3g26040	transferase family protein	18.8485	38.8065	54.2471	85.6891		123.358	253.978	355.032	560.812	III
Na_454_34433	glutamate dehydrogenase	at5g18170	GDH1 (GLUTAMATE DEHYDROGENASE 1)	39.3934	29.0931	52.904	306.583		107.81	79.6208	144.786	839.046	III
Na_454_15934	unknown			14.0299	28.2231	25.0673	63.6672		124.494	250.439	222.435	564.953	III
Na_454_14143	purine permease	at4g18195	PUP8 (ARABIDOPSIS THALIANA PURINE PERMEASE 8)	11.414	22.8073	32.5724	49.4519		111.253	222.303	317.483	482.008	III
Na_454_39007	unknown			6.66111	13.4449	19.0511	30.0598		106.875	215.718	305.668	482.297	III
Na_454_26836	invertase	at5g38610	invertase/pectin methylesterase inhibitor family protein	164.632	75.6783	1403.96	462.969		85.5533	39.3272	729.588	240.588	III
Na_454_07552	unknown			30.0344	12.7922	86.4426	5.19041		219.216	93.3681	630.928	37.8838	III
Na_454_42199	flavonoid hydroxylase	at5g07990	TT7 (TRANSPARENT TESTA 7); flavonoid 3'-monooxygenase	53.3182	22.0014	118.303	13.3905		251.787	103.898	558.667	63.2343	III
Na_454_31748	ribonuclease			4.42927	9.0345	13.1613	17.0365		95.2981	194.382	283.173	366.55	III
Na_454_01686	Pleiotropic drug resistance protein	at1g15520	PDR12 (PLEIOTROPIC DRUG RESISTANCE 12); ATPase	42.7317	69.157	6.10016	97.8651		181.666	294.008	25.9337	416.056	III
Na_454_22267	pectinacetylesterase	at4g19420	pectinacetylesterase family protein	55.3107	127.401	204.416	217.752		78.5362	180.898	290.253	309.188	III
Na_454_25518	MATE	at3g59030	TT12 (TRANSPARENT TESTA 12); antiporter	32.3662	49.8796	54.6981	12.8354		184.527	284.376	311.847	73.1779	III
Na_454_24432	MADS	at4g09960	STK (SEEDSTICK); protein binding	58.0645	117.861	149.879	83.7923		117.471	238.447	303.222	169.522	III
Na_454_15485	pectinacetylesterase	at4g19420	pectinacetylesterase family protein	28.5747	57.2911	75.9661	122.334		83.0318	166.475	220.741	355.475	III
Na_454_40477	unknown			12.1447	21.9121	28.7326	36.7624		100.679	181.65	238.192	304.758	III
Na_454_06476	homeobox	at1g70510	KNAT2 (KNOTTED-LIKE FROM ARABIDOPSIS THALIANA 2)	685.716	46.5665	38.8757	21.0414		705.922	47.9387	40.0212	21.6614	III
Na_454_26975	unknown			11.0252	23.2127	28.5801	47.7608		79.1524	166.649	205.182	342.884	III
Na_454_08177	heavy-metal-associated	at4g39700	heavy-metal-associated domain-containing protein	329.952	165.204	50.2923	198.282		351.928	176.207	53.6419	211.488	III
Na_454_09811	translation initiation factor	at5g23160	unknown protein	53.2837	9.26931	64.9405	57.7636		226.562	39.4131	276.127	245.611	III
Na_454_33285	unknown			15.0791	30.5762	46.0335	22.8696		93.9176	190.438	286.711	142.439	III
Na_454_09259	purine permease	at4g18210	ATPUP10; purine transmembrane transporter	14.7475	28.042	46.2501	68.3519		66.2723	126.015	207.839	307.16	III
Na_454_11474	MADS	at4g09960	STK (SEEDSTICK); protein binding	66.0319	126.294	176.474	73.0452		102.332	195.722	273.488	113.201	III
Na_454_18430	unknown			9.2851	7.65233	14.7308	8.35947		155.187	127.897	246.203	139.716	III
Na_454_08038	extracellular invertase	at2g36190	AtcwINV4 (Arabidopsis thaliana cell wall invertase 4)	38.2233	44.2059	104.582	7.74316		118.255	136.764	323.553	23.9557	III
Na_454_26095	pectinacetylesterase	at4g19420	pectinacetylesterase family protein	32.8106	66.0546	97.6067	107.729		64.5912	130.036	192.149	212.077	III
Na_454_26659	pectinesterase inhibitor	at5g38610	invertase/pectin methylesterase inhibitor family protein	95.1389	69.0988	690.897	258.354		49.932	36.2653	362.605	135.593	III
Na_454_17966	isoflavone reductase	at1g75261	isoflavone reductase, putative	6.32738	53.6947	75.4837	42.6964		19.953	169.323	238.033	134.64	III
Na_454_09596	xylanase	at4g33830	hydrolyzing O-glycosyl compounds	60.8774	4.94194	14.5673	18.8245		334.694	27.17	80.0885	103.494	III
Na_454_42092	glucosyltransferase	at4g15480	UGT84A1; UDP-glycosyltransferase	4.98685	14.6456	20.386	32.1055		36.3687	106.809	148.674	234.143	III
Na_454_16861	pectinacetylesterase	at5g26670	pectinacetylesterase, putative	45.2693	89.3824	118.704	180.068		53.9875	106.596	141.565	214.746	III
Na_454_40673	CPC transcription factor	at5g53200	TRY (TRIPTYCHON); DNA binding	54.6438	16.4829	15.2032	159.111		107.912	32.551	30.0238	314.218	III
Na_454_32569	unknown			7.2602	18.0282	29.4994	9.62419		53.8843	133.803	218.941	71.4296	III
Na_454_28704	ATPase			6.41054	13.0384	10.8862	24.7989		55.2938	112.462	93.8982	213.902	III
Na_454_35834	unknown			30.5976	70.9178	146.774	58.0157		45.3349	105.075	217.468	85.9587	III
Na_454_11790	unknown			16.8785	33.041	40.7551	40.9063		58.1728	113.878	140.465	140.986	III
Na_454_21617	ubiquitin-protein ligase	at3g63530	BB (BIG BROTHER)	75.802	16.3296	126.598	162.618		90.0015	19.3885	150.313	193.08	III
Na_454_32534	translation initiation factor			93.4957	74.792	271.438	82.6567		78.989	63.1873	229.322	69.8317	III
Na_454_23647	B3 domain-containing	at5g66980	transcriptional factor B3 family protein	24.0287	52.0264	83.0196	16.7656		52.6921	114.088	182.052	36.765	III
Na_454_19788	bHLH	at2g42840	PDF1 (PROTODERMAL FACTOR 1)	237.775	669.98	300.421	1345.69		35.5685	100.222	44.9397	201.301	III
Na_454_29488	unknown			9.8535	19.7863	26.5491	14.408		51.8328	104.083	139.658	75.7913	III
Na_454_10706	ribonuclease	at1g80650	RTL1 (RNase three-like protein 1)	18.3879	36.8495	19.0787	7.24095		82.3704	165.071	85.4648	32.4365	III
Na_454_12695	HDZIP	at4g16780	ATHB-2 (ARABIDOPSIS THALIANA HOMEOBOX PROTEIN 2)	18.5169	41.2032	124.041	67.3402		26.7267	59.4714	179.038	97.1968	III
Na_454_19499	cytochrome B5	at5g48810	CB5-D (CYTOCHROME B5 ISOFORM D)	60.7614	11.9692	11.0513	4.87382		225.693	44.4585	41.0491	18.1034	III
Na_454_33877	YABBY	at2g45190	AFO (ABNORMAL FLORAL ORGANS)	90.0383	272.228	322.174	14.8591		41.3297	124.959	147.886	6.82068	III
Na_454_12372	metallothiol transferase	at1g80160	lactoylglutathione lyase family protein	147.149	19.0884	54.7346	22.4862		191.041	24.7822	71.0612	29.1935	III
Na_454_11627	unknown	at1g10880	unknown protein	9.83418	19.5995	26.8902	40.1345		30.4596	60.7061	83.2875	124.309	III
Na_454_05365	WD-40	at5g50111	transducin family protein / WD-40 repeat family protein	91.3889	18.3056	5.06557	25.1286		188.868	37.8311	10.4687	51.9318	III
Na_454_42634	B3 domain-containing			78.6898	17.941	65.895	85.9857		81.5942	18.6031	68.3271	89.1594	III
Na_454_06382	transcription factor	at4g18880	AT-HSFA4A; DNA binding / transcription factor	38.1977	31.9063	28.0877	32.2866		72.791	60.8019	53.525	61.5266	III
Na_454_22256	glutamate dehydrogenase	at5g18170	GDH1 (GLUTAMATE DEHYDROGENASE 1)	3.46177	9.94251	15.042	19.0618		17.352	49.8363	75.3974	95.5462	III
Na_454_23412	pectinesterase	at3g05620	pectinesterase family protein	6.74191	12.5803	23.5661	11.9195		28.925	53.9734	101.106	51.1384	III
Na_454_38590	unknown			25.0546	69.5005	92.7624	31.8911		26.6174	73.8356	98.5484	33.8803	III
Na_454_11407	RNA binding	at5g56510	APUM12 (ARABIDOPSIS PUMILIO 12); RNA binding	231.678	32.3871	17.6272	86.3612		143.203	20.0188	10.8955	53.3808	III
Na_454_00137	aldehyde dehydrogenase	at3g24503	ALDH2C4; 3-chloroallyl aldehyde dehydrogenase	8.38008	15.4983	18.0255	8.04664		37.062	68.5433	79.7202	35.5873	III
Na_454_35636	pectinesterase	at5g55590	QRT1 (QUARTET 1); pectinesterase	8.02394	16.3637	20.191	19.7249		26.6371	54.3224	67.0281	65.4808	III
Na_454_42455	unknown			4.28802	8.76019	12.0238	18.9624		19.8653	40.5837	55.7032	87.848	III
Na_454_41690	unknown			96.7448	194.195	264.356	16.2081		33.8341	67.915	92.4522	5.6684	III
Na_454_16101	carbohydrate transporter	at2g38940	ATPT2 (ARABIDOPSIS THALIANA PHOSPHATE TRANSPORTER 2)	7.72998	16.228	21.6271	35.0402		17.7851	37.3373	49.7594	80.6203	III
Na_454_34324	unknown	at1g11120	unknown protein	12.1271	12.7733	10.2054	76.5387		20.1156	21.1875	16.928	126.957	III
Na_454_30115	unknown			39.1213	59.8204	21.3127	12.1561		50.7921	77.6663	27.6708	15.7826	III
Na_454_31191	extensin			27.3757	59.0713	71.8794	38.402		23.0502	49.7376	60.522	32.3342	III
Na_454_39811	ribonuclease			8.70826	22.0888	8.55942	5.0104		31.0943	78.8717	30.5628	17.8905	III
Na_454_35759	unknown			24.7904	12.3149	11.143	15.3346		58.8682	29.2434	26.4605	36.4141	III
Na_454_23606	transcription factor	at1g75250	ATRL6 (ARABIDOPSIS RAD-LIKE 6); transcription factor	25.9051	116.658	122.35	96.3765		10.825	48.7478	51.1261	40.2728	III
Na_454_00339	glutamine synthetase	at5g37600	ATGSR1; copper ion binding / glutamate-ammonia ligase	30.7031	14.2635	20.8087	6.52259		63.8151	29.6461	43.25	13.5569	III
Na_454_38754	unknown			9.30438	18.5231	25.4621	38.1815		15.1789	30.2181	41.5381	62.2881	III
Na_454_08962	translation initiation factor	at3g52870	calmodulin-binding family protein	15.7396	34.2225	49.3974	15.2677		19.9966	43.4787	62.758	19.3971	III
Na_454_38572	cytochrome P450	at1g11600	CYP77B1; monooxygenase	47.2103	90.4479	138.588	74.9485		19.3921	37.1523	56.9264	30.7858	III
Na_454_36962	zinc finger	at5g56880	unknown protein	13.408	10.7655	44.4995	5.90723		25.25	20.2736	83.8015	11.1245	III
Na_454_35261	IAA6	at3g15540	IAA19 (INDOLE-3-ACETIC ACID INDUCIBLE 19)	25.7292	15.6183	29.8404	16.1197		39.898	24.2191	46.273	24.9966	III
Na_454_09637	glucosidase	at4g16260	hydrolyzing O-glycosyl compounds	6.17656	12.2556	14.9505	23.6938		13.923	27.6262	33.7009	53.4099	III
Na_454_35098	threonine dehydratase	at3g10050	OMR1 (L-O-METHYLTHREONINE RESISTANT 1)	67.6205	111.635	139.599	164.89		17.2448	28.4697	35.6011	42.051	III
Na_454_01936	glutamate dehydrogenase	at5g18170	GDH1 (GLUTAMATE DEHYDROGENASE 1)	15.5425	7.264	13.3112	24.2935		31.6085	14.7727	27.0708	49.4053	III
Na_454_17230	auxin-responsive protein	at5g20810	auxin-responsive protein, putative	32.0168	12.854	12.3183	23.0464		47.3362	19.0044	18.2124	34.0737	III
Na_454_32451	RNA binding	at2g36660	PAB7 (POLY(A) BINDING PROTEIN 7); RNA binding	17.9835	32.3722	34.5992	19.7473		20.3121	36.564	39.0793	22.3043	III
Na_454_24342	cytochrome P450	at4g15110	CYP97B3; monooxygenase	8.90024	17.9877	23.6381	7.66366		17.2477	34.8582	45.8081	14.8514	III
Na_454_32550	F-box	at5g07610	F-box family protein	29.5218	15.2153	22.0973	58.4499		24.1837	12.4641	18.1017	47.8811	III
Na_454_20688	unknown	at1g11120	unknown protein	11.7853	11.4637	9.70457	13.7308		25.4628	24.768	20.9673	29.6662	III
Na_454_31367	calmodulin-binding	at3g52870	calmodulin-binding family protein	4.54751	8.95477	13.4951	14.588		10.1874	20.0605	30.2318	32.6802	III
Na_454_40920	phospholipase	at4g35790	ATPLDDELTA; phospholipase D	51.6213	76.3931	11.902	41.5486		24.4295	36.1526	5.63256	19.6626	III
Na_454_37815	MADS			10.1014	17.2203	28.7959	10.3629		9.58347	16.3374	27.3195	9.83158	III
Na_454_33741	unknown			14.942	27.3589	39.1679	28.5473		6.78765	12.4283	17.7927	12.9681	III
Na_454_25683	phospholipase D	at4g35790	ATPLDDELTA; phospholipase D	15.1785	43.1459	13.5711	27.2263		7.2533	20.618	6.48517	13.0105	III
a Ratio of transcript abundance in nectary to the abundance of the same transcript in each tissues.
