# Supplementary material for: Natural variation in floral nectar proteins of two Nicotiana attenuata accessions
Source: BMC Plant Biol. 2013 Jul 13;13:101. doi: 10.1186/1471-2229-13-101 (PMC3728157; doi:10.1186/1471-2229-13-101)
Supplement: Additional file 15 — Tissue specific expressions of transcripts encoding FN proteins accumulated in Utah. [file 1471-2229-13-101-S15.xlsx]

## Sheet: Table 1
Additional file 15. Tissue specific expressions of transcripts encoding FN proteins accumulated in Utah.
Spot			Fold changea (nectary 1)				Fold changea (nectary 2)
	Annotationb	Probe namec	Leaf	Root	Stem	Corolla	Leaf	Root	Stem	Corolla
1	thaumatin	Na_454_06232	135.337	0.666159	0.669139	5.09997	328.65	1.61769	1.62493	12.3847
2,3	ribonuclease	Na_454_01616	0.220584	0.210245	0.53408	0.0943746	2.95659	2.81802	7.15852	1.26495
2	translation initiation factor	Na_454_03986	0.177969	0.774922	0.515873	0.053017	0.254557	1.10841	0.737878	0.075833
4	caleticulin	Na_454_00018	4.97457	1.48914	3.26785	4.74597	12.8925	3.85937	8.46921	12.3
4	caleticulin	Na_454_04325	4.06813	2.09759	3.81688	2.55341	3.67211	1.8934	3.44532	2.30485
4	26S proteasome	Na_454_01791	1.43518	0.973577	1.57499	0.95318	1.75758	1.19228	1.92879	1.1673
4,5,6,41,42	DNA Primase	Na_454_09241	1.13796	0.492476	0.468466	0.14943	2.46113	1.0651	1.01317	0.323179
4,5,6,7	glucosidase	Na_454_00960	0.81379	1.03109	1.20451	1.19271	1.84605	2.33898	2.73237	2.70561
6	ATPase	Na_454_07504	0.478111	0.0411636	0.0141671	0.14926	0.682342	0.058747	0.0202188	0.213018
7	fasciclin-like arabinogalactan	Na_454_01728	1.64374	1.03249	2.06393	0.660429	1.14742	0.720734	1.44073	0.461013
7	aspartic proteinase	Na_454_00373	0.464955	0.069364	0.20917	0.114273	1.51515	0.226036	0.681622	0.37238
8	chitinase	Na_454_03840	0.664266	0.890039	0.194815	2.16535	0.386678	0.518103	0.113404	1.26048
10	desiccation-related	Na_454_04168	0.663729	1.31777	0.488829	0.551363	51.3444	101.939	37.8146	42.6521
10	cyclohydrolase	Na_454_02790	0.241661	0.488893	0.692611	0.919403	0.327178	0.661896	0.937703	1.24475
12,13	thaumatin	Na_454_04754	0.454964	0.869637	0.696119	0.162745	0.666292	1.27358	1.01946	0.238339
13	thaumatin	Na_454_09136	6.70117	0.567331	1.15819	62.7886	2.72853	0.231002	0.471581	25.5658
13	sugar epimerase	Na_454_01008	0.531608	6.78736	2.35557	1.72856	0.44305	5.6567	1.96317	1.44061
14	nectarin1a	Na_454_00359	141.958	54.433	3.61442	2.06458	583.039	223.562	14.8448	8.47946
18	phosphatase	Na_454_05774	2.98342	1.00231	1.64426	1.78209	9.27523	3.11612	5.11189	5.54038
19	enolase	Na_454_00306	3.75467	1.28031	3.05532	3.71327	6.00725	2.04842	4.88833	5.94102
19	peptidase subunit	Na_454_00611	2.47394	2.17509	3.5788	1.88828	3.80415	3.34462	5.50309	2.9036
19	kinase	Na_454_19714	0.372428	0.698353	0.917733	1.48814	0.348172	0.652869	0.857961	1.39122
20	annexin	Na_454_00713	0.49771	0.360993	0.696476	0.944264	1.12281	0.814382	1.57121	2.13021
21	galactosidase	Na_454_03215	0.108015	0.177443	0.797399	0.83679	0.136354	0.223996	1.0066	1.05633
21	glutamine synthetase	Na_454_00465	6.16094	1.46621	2.27053	1.3836	22.0293	5.24264	8.11859	4.94725
22,23,31	PI-PLC	Na_454_04961	2.11018	1.7402	1.96564	2.78082	1.6398	1.35229	1.52748	2.16094
22	unknown	Na_454_06070	1.21028	0.132322	0.186672	0.292807	1.19008	0.130113	0.183555	0.287919
27	beta-tubulin	Na_454_04842	0.222602	0.002404	0.000486	0.004535	0.238314	0.002573	0.00052	0.004855
29	triosephosphate isomerase	Na_454_02233	0.785704	1.52093	2.50181	1.20122	1.24421	2.40848	3.96176	1.90221
29	proteasome subunit	Na_454_09842	2.49735	1.33439	2.63804	2.32126	1.94594	1.03976	2.05557	1.80873
29	germin-like protein	Na_454_06533	0.4	0	1.2	1.6	2.6	0	7.6	10
30,39,40	xylosidase	Na_454_00142	0.1126	0.183297	0.123539	0.0158326	0.516754	0.841203	0.566956	0.0726605
30,39	polyphenol oxidase	Na_454_00165	9.91012	19.9339	82.8558	42.7428	3.15481	6.34581	26.3765	13.6068
30	unknown	Na_454_00262	1.27229	1.2397	1.74534	1.39644	1.49511	1.45681	2.051	1.641
30	beta-D-xylosidase	Na_454_01678	2.02714	0.425083	0.121609	8.59125	0.834597	0.175012	0.050068	3.53712
31	galactosidase	Na_454_07296	1.91539	2.59938	5.47276	1.00191	1.35437	1.83802	3.86979	0.708451
33	malate dehydrogenase	Na_454_01277	0.946174	1.38638	1.70888	3.05967	0.975423	1.42924	1.7617	3.15425
38	nectarin1b	Na_454_00074	12996.2	22598.2	34664.9	2705.96	27473.6	47772	73280.8	5720.34
40	protease	Na_454_00530	0.228162	0.399039	0.880663	0.25074	0.275017	0.480985	1.06151	0.302231
40	protease	Na_454_01204	0.98942	0.548925	1.04852	4.92012	0.803576	0.445819	0.851579	3.99597
40	protease	Na_454_01853	0.109848	0.0226361	0.0221476	0.0188408	0.500574	0.103152	0.100926	0.0858571
40	transketolase	Na_454_00203	0.23232	1.37627	1.23893	1.05757	0.223094	1.32161	1.18973	1.01557
41	ATP synthase	Na_454_00925	0.964329	0.719097	0.794488	0.561378	1.14261	0.852039	0.941369	0.665162
42	phospholipase C	Na_454_00647	0.243992	1.00218	0.0890936	0.24792	1.58983	6.53013	0.580525	1.61542
42	6-phosphogluconate dehydrogenase	Na_454_01360	1.407	0.495084	0.999234	0.365607	1.97679	0.695577	1.40389	0.513666
47	nectarin3	Na_454_00908	634.214	1310.93	1689.13	724.586	20041.7	41426.3	53377.9	22897.5
57	phospholipid-transporting ATPase	Na_454_28704	6.41054	13.0384	10.8862	24.7989	55.2938	112.462	93.8982	213.902
58	cyclin	Na_454_09338	0.0675438	0.0277418	0.0143887	0.0437024	0.0822576	0.0337851	0.0175231	0.0532226
62, 63	phosphatidylinositol 3-kinase	Na_454_05647	6.24115	3.06764	4.03082	16.0251	6.56504	3.22684	4.24	16.8568
62	proteasome	Na_454_01607	1.06341	0.965861	1.39199	1.23033	1.10008	0.99916	1.43998	1.27274
62	proteasome	Na_454_06276	1.66125	1.15364	2.34242	2.21391	1.37247	0.953103	1.93523	1.82906
a Ratio of transcript abundance in nectary to the mean abundance of the same transcript in each tissues.
b See the Supplemental Table S3 for checking all spots of the nectarins.
c All microarray data with each probe name were deposited in the NCBI GEO database (GEO accession number GPL13527).
