# Supplementary material for: Natural variation in floral nectar proteins of two Nicotiana attenuata accessions
Source: BMC Plant Biol. 2013 Jul 13;13:101. doi: 10.1186/1471-2229-13-101 (PMC3728157; doi:10.1186/1471-2229-13-101)
Supplement: Additional file 18 — Primer sequences for quantitative real-time PCR. [file 1471-2229-13-101-S18.xlsx]

## Sheet: Table 1
Additional file 18. Primer sequences for quantitative real-time PCR.
Gene name	Probe name	Primer name	Sequence
NECTARIN1b	Na_454_00074	NaNEC1b-F	CCACTTCATTCACATCCTCAATT
		NaNEC1b-R	TTGCGCCGTTGAAAGCCTGG
NECTARIN5a	Na_454_00669	NaNEC5a-F	CTAAAGGTTTACCACCAACAC
		NaNEC5a-R	TTCTTCATCCCAAAACATTAGG
LIPID TRANSFER PROTEIN1	Na_454_00582	NaLTP1-F	TTAGTTTGGTTTTAGGTTTTGC
		NaLTP1-R	CAGCAGACTTCAGGCAGCCG
AMINO ACID TRANSPORTER	Na_454_00830	NaLHT1-F	GGGCAATAGACGCATGGCTTCCT
		NaLHT1-R	ACTGCTACTCCTGGCCCCCA
MATE TRANSPORTER	Na_454_21830	NaMATE-F	TGGCTGTTGGCAGTGGATGGC
		NaMATE-R	GCGCAGCAGCTTTTGCAACCT
